# Supplementary material for: Experimental Chemotherapy-Induced Mucositis: A Scoping Review Guiding the Design of Suitable Preclinical Models
Source: Int J Mol Sci. 2022 Dec 6;23(23):15434. doi: 10.3390/ijms232315434 (PMC9737148; doi:10.3390/ijms232315434)
Supplement: Supplementary file 1 [file ijms-23-15434-s001.zip]

Archive with 2 entries (2 files):
- Table S1 - Data Extraction Table.xlsx
- Table S2 - Summary of data collected from in vivo animal studies involving other chemotherapeutic agents-induced intestinal mucositis.pdf
