# Supplementary material for: Experimental Chemotherapy-Induced Mucositis: A Scoping Review Guiding the Design of Suitable Preclinical Models
Source: Int J Mol Sci. 2022 Dec 6;23(23):15434. doi: 10.3390/ijms232315434 (PMC9737148; doi:10.3390/ijms232315434)
Supplement: Supplementary file 1 [file ijms-23-15434-s001.zip › Table S1 - Data Extraction Table.xlsx]

## Sheet: Data Table
New ref	Author, Year	Title	P	I	C	O	Biomarker	Methodology and sample type	Assessment of mucosal damage	Details of treatment or intervention	Major Findings
8	Cardani D et al., 2014	Sodium glucose cotransporter 1 ligand BLF501 as a novel tool for management of gastrointestinal mucositis	Eight-week-old female BALB/c and nude SKH-1 mice; 1.The effect of BLF501 on intestinal injury induced by a single injection of DXR exp: BALB/C mice (N=49) AND SGLT-1-/- mice (N=21); 2.The effect of BLF501 on intestinal injury induced by re- peated injections of DXR and 5-FU: N=42 3.The effect of BLF501 on the antitumor activity of DXR was tested in four groups (n = 8/group) of nude SKH-1 mice: N=…	Doxorubicin (DXR) and 5-Fluorouracil	i.p. with saline	gastrointestinal mucositis	NA	H&E Staining;	Villus height; degree of intestinal tissue injury	1.The effect of BLF501 on intestinal injury induced by a single injection of DXR exp: DXR (20 mg/kg in saline, total volume 300 μl) was admin- istered by i.p. injection. 2.The effect of BLF501 on intestinal injury induced by re- peated injections of DXR and 5-FU EXP: DXR (7 mg/kg) and 5-FU (100 ng/kg), dissolved in saline solution in a final volume of 300 μl, were administered i.p. once per week …	BLF501 administration in mice treated with DXR and/or 5-FU decreased the injuries to the mucosa in terms of epithelial integrity and cellular proliferative ability. Co-treatment with BLF501 led to a normal expression and distribution of both zonula occludens-1 (ZO-1) and beta-catenin, which were underexpressed after treatment with either chemotherapeutic agent alone. BLF501 administration also re…
9	Chang et al., 2020	Fecal Microbiota Transplantation Prevents Intestinal Injury, Upregulation of Toll-Like Receptors, and 5-Fluorouracil/Oxaliplatin-Induced Toxicity in Colorectal Cancer	Six to eight week old male BALB/c mice with a weight of 22–24 g (n = 60)	FOLFOX (5-fluorouracil, leucovorin (LV), and oxaliplatin)	Saline injected i.p. in control groups	Intestinal mucositis, diarrhea, body weight	TNF-α, IL-1β, IL-6, and IL-10, ZO-1 and Ocludin	H&E staining (Sections with a thickness of 4 μm of jejunal tissue); Immunohistochemical Staining (Sections of jejunal tissue); TUNEL assay (Sections of jejunal tissue); Inflammatory Cytokine Analysis (serum)	Villus height, crypt depth, and villus height-to-crypt depth ratio; body weight; Diarrhea scores; intestinal permeability	From days 0–4, the experimental animals received 5-FU and LV (30 and 10 mg/kg, i.p., respectively) once daily for five consecutive days. On the first day (day 0), the mice also received oxaliplatin (1 mg/kg, i.p.) 1 h after 5-FU/LV administration.	Administration of FOLFOX significantly induced marked levels of diarrhea and intestinal injury. FMT reduced the severity of diarrhea and intestinal mucositis. Additionally, the number of goblet cells and zonula occludens-1 decreased, while apoptotic and NF-κB-positive cells increased following FOLFOX treatment. The expression of toll-like receptors (TLRs), MyD88, and serum IL-6 were upregulated f…
10	Chang et al., 2018	Lactobacillus casei Variety rhamnosus Probiotic Preventively Attenuates 5-Fluorouracil/Oxaliplatin-Induced Intestinal Injury in a Syngeneic Colorectal Cancer Model	Male, 6- to 8-week-old BALB/c mice weighing 22–24 g (n = 48)	FOLFOX (5-fluorouracil, leucovorin (LV), and oxaliplatin)	Saline injected i.p. in control groups	Intestinal mucositis, diarrhea, body weight	TNF-α, IL-1β, IL-6, IL-10, NF-κB, BAX and Bcl-2, Ki-67	H&E staining (sections of 4 μm intestinal tissue); Immunohistochemistry (intestinal tissue); Real-Time Quantitative (q)PCR (jejunum tissues); ELISA (serum)	Villus height and crypt depth; diarrhea (stool consistency)	From days 0–4, the experimental animals received 5-FU and LV (30 and 10 mg/kg, i.p., respectively) once daily for five consecutive days. On the first day (day 0), the mice also received oxaliplatin (1 mg/kg, i.p.) 1 h after 5-FU/LV administration.	FOLFOX administration to colorectal cancer-bearing mice significantly inhibited tumor growth and the accompanying marked diarrhea and intestinal injury histologically characterized by the shortening of villi and destruction of intestinal crypts. Preventive administration of Lcr35 dose-dependently reduced the severity of diarrhea and intestinal mucositis without affecting the anti-tumor effect of …
11	Zhan et al., 2016	β-Arrestin1 inhibits chemotherapy-induced intestinal stem cell apoptosis and mucositis	The C57BL/6 J mice, β-arrestin-1+/- heterozygous mice with a C57B/L6 background, and Lgr5-EGFP-IRES-creERT2+/- knock-in mice (n = 80)	5-Fluorouracil	Assessment of mucosal damage at 0 day	Intestinal mucositis, diarrhea, body weight	diamine oxidase (DAO), endotoxin, Ki67, β-arrestin1	H&E staining and TUNEL staining (4 μm sections of duodenum tissues); ELISA (serum);	Diarrhoea (stool consistency), crypt cell apoptosis (apoptotic index dividing the number of apoptotic cells by the total number of cells in the epithelium of at least 20 randomly selected villi and crypts, via TUNEL), villus height, crypt depth, intestinal permeability	Intraperitoneal (i.p.) injections of 5-fluorouracil (5-FU) at a dose of 75 mg/kg/day every 24 h for 1, 3, 5 and 7 days.	We demonstrate that chemotherapy induced intestinal mucositis by promoting crypt cell apoptosis, especially in Lgr5+ stem cells and Paneth cells but not in goblet cells, epithelial cells or vascular endothelial cells. Furthermore, β-arr1 deficiency exacerbated the Lgr5+ stem cell apoptosis, but not Paneth cell apoptosis, in CIGIS. In addition, the data showed that β-arr1 reduced the chemotherapy-…
12	Kato et al., 2017	Probiotic Bifidobacterium bifidum G9-1 attenuates 5-fluorouracil- induced intestinal mucositis in mice via suppression of dysbiosis-related secondary inflammatory responses	Male ICR (CD1) mice weighing 36-44 g and 9 weeks old (n = 30)	5-Fluorouracil	Negative control - Mice received saline. Positive control - mice received 5-FU	Intestinal mucositis, diarrhea, body weight	TNF-α, IL-1β gene expression, intestinal myeloperoxidase (MPO)	H&E staining & TUNEL assays (4 μm sections of jejunum tissue); MPO activity assay (jejunum samples(; TUNEL assay (jejunum samples); real-time RT-PCR (jejunum samples)	Villus height, crypt damage (surviving crypts per millimetre and surviving cells per crypt)	Animals were administered 50 mg/kg 5-FU via intraperitoneal injection once daily for days (days 0-5; control animals), whereas normal animals received saline. BBG9-1 (107-109 CFU) was co-administered orally once daily for 9 days, starting 3 days before the onset of 5-FU treatment, with control animals receiving saline.	Repeated administration of 5-FU caused severe intestinal mucositis, characterised by shortening of villi and destruction of crypts, accompanied by increases in intestinal myeloperoxidase activity and inflammatory cytokine expression, body weight loss, and diarrhoea on day 6. Daily administration of BBG9-1 significantly reduced the severity of intestinal mucositis and inflammatory responses and te…
13	Soares et al., 2010	Role of platelet-activating factor (PAF) in the pathogenesis of 5-fluorouracil-induced intestinal mucositis in mice	BALB/c (8–10-wk-old) mice and PAFR (PAF receptor) -/- mice (n = 6 per group)	5-Fluorouracil	Negative control - Mice treated with saline Positive control - WT or PAFR -/- Mice received vehicle (saline) followed by 5-FU administration	Intestinal mucositis	TNF-α, IL-1β, KC, myeloperoxidase (MPO)	H&E staining (5 μm sections of duodenum tissues); MPO activity assay (Intestinal tissue); ELISA (serum)	Villus height, crypt depth	Intestinal mucositis was induced in PAFR−/− mice or wild-type BALB/c mice by intraperitoneal administration of 5-FU (450 mg/kg). In addition, wild-type mice were treated with a PAFR antagonist followed by 5-FU (450 mg/kg, i.p) administration.	5-FU treatment decreased the duodenal villus height/crypt depth ratio, increased MPO activity, and increased the concentration of TNF-α, IL-1β and KC in comparison with saline-treated animals. In PAFR−/− mice and PAFR antagonist-treated mice, 5-FU-dependent intestinal damage was reduced and a decrease in duodenal villus height/crypt depth ratio was attenuated. However, the 5-FU-dependent increase…
14	Wu et al., 2010	Interleukin-1 receptor antagonist reduced apoptosis and attenuated intestinal mucositis in a 5-fluorouracil chemotherapy model in mice	pathogen-free, sex-matched, 8- to 10-week-old BALB/c mice (n=20)	5-Fluorouracil	Negative control: CT-26-xenografted mice treated with PBS Positive control: CT-26-grafted mice treated with 5-FU plus PBS	Intestinal mucositis	IL-1β, proliferating cell nuclear antigen (PCNA), Bax, caspase-3, Bcl-2, Bcl-xL, and β-actin	H&E staining (mid-jejunum sections), TUNEL assay (4-μm-thick cross-sections of mid-jejunum); ELISA (peripheral blood sample); semi-quantitative RT-PCR (intestinal tissues); Western blotting (intestinal tissues)	Villus height, crypt depth	Groups: CT-26-xenografted mice treated with PBS; CT-26-xenografted mice treated with IL-1Ra; CT-26-grafted mice treated with 5-FU plus PBS; and CT-26-grafted mice treated with 5-FU plus IL-1Ra. A single dose of 5-FU (200 mg/kg) or PBS as control was injected i.p. on day 7. And treatment with either 0.2 ml of PBS or IL-1Ra (1 mg/kg) administered subcutaneously twice daily immediately after 5-FU in…	Administration of IL-1Ra could block the destructive effect of IL-1β and reduce apoptosis in the small intestinal crypt after chemotherapy. The protection against apoptosis was in accordance with the reduction of the up-regulation of Bax and caspase 3 and the elimination of the down-regulation of Bcl-2 and Bcl-xL. Moreover, IL-1Ra attenuated the severity of intestinal mucositis induced by 5-FU an…
15	Sano et al., 2017	Lafutidine, a histamine H2 receptor antagonist with mucosal protective properties, attenuates 5-fluorouracil-induced intestinal mucositis in mice through activation of extrinsic primary afferent neurons	Eight- to nine-weekold male C57BL/6 mice weighing 20 – 24 g (n=61); Mice lacking transient receptor potential vanilloid subfamily 1 (TRPV1) (n=39)	5-Fluorouracil	Negative control: normal mice. Positive control: 5-FU mice	Intestinal mucositis, diarrhea, body weight	TNF-α, IL-1α	H&E staining (4-μm-thick cross-sections of jejunum); quantitative RT-PCR (jejunum tissues); TUNEL assay (4-μm-thick cross-sections of jejunum); Alcian Blue and Periodic AcidSchiff (PAS) staining (4-μm-thick cross-sections of jejunum)	Villus height, crypt damage	Groups: normal (n = 8), control (5-FU), 5-FU + lafutidine at 3 mg/kg, 10 mg/kg and 30 mg/kg. Animals were also divided into the following three groups to study the effects of famotidine; normal, control (5-FU) and 5-FU + famotidine. In addition, sensory deafferented mice were randomly divided into three groups (normal, control (5-FU) and lafuditine (30 mg/kg), and TRPV1KO mice were randomly divid…	Repeated administration of 5-FU caused severe intestinal mucositis, characterized by shortening of villi and destruction of crypts and was accompanied by diarrhea and body weight loss. Daily administration of lafutidine reduced the severity of intestinal mucositis, diarrhea and body weight loss in a dose-dependent manner, while famotidine had no effect on intestinal mucositis. The preventive effe…
16	Yasuda et al., 2012	Potential role of the NADPH oxidase NOX1 in the pathogenesis of 5-fluorouracil-induced intestinal mucositis in mice	Nox1-deficient (Nox1KO) and control littermate wild-type (WT) mice (n = 6-8/group)	5-Fluorouracil	Nox1KO and WT mice received saline	Intestinal mucositis, diarrhea, body weight	caspase-3, caspase-8, β-actin, TNF-α, IL-1β,	H&E staining (Sections of 4 μm thickness of jejunum); TUNEL assay (Sections of 4 μm thickness of jejunum); immunohistochemistry (4 μm thickness of jejunum); real-time RT-PCR (Jejunum RNA); Fluorescent immunohistochemical study (10-μm-thick sections of jejunum)	Villus height, crypt damage (surviving crypts per millimetre and surviving cells per crypt)	Intestinal mucositis was induced in Nox1KO and WT mice via single daily administration of 50 mg/kg 5-FU over the course of 5 days (days 0 to 4), with saline (vehicle) used as control.	In WT mice, 5-FU caused severe intestinal mucositis characterized by a shortening of villus height, a disruption of crypts, a loss of body weight, and diarrhea. In Nox1KO mice, however, the severity of mucositis was significantly reduced, particularly with respect to crypt disruption. The numbers of apoptotic caspase-3- and caspase-8-activated cells in the intestinal crypt increased 24 h after th…
17	Justino et al., 2015	Regulatory role of Lactobacillus acidophilus on inflammation and gastric dysmotility in intestinal mucositis induced by 5-fluorouracil in mice	Male Swiss mice weighing 25–30 g (n = 24, 8/group)	5-Fluorouracil	Negative control: Mice received saline Positive control: mice received 5-FU	Intestinal mucositis	TNF-α, IL-1β, CXCL-1, and IL-10, myeloperoxidase, glutathione (GSH), nitrate	H&E staining (Sections of 3 μm thickness of jejunum and distal ileum), Myeloperoxidase (MPO) assay (Intestinal tissue), Glutathione assay (intestinal tissue); Griess reaction test (intestinal tissue); ELISA (serum)	Villus height, crypt depth	Groups: a saline group, a 5-FU group (saline + 5-FU 450 mg/kg, single dose, i.p.), and a 5-FU-La group (5-FU 450 mg/kg, single dose, i.p. + L. acidophilus 16 × 109 CFU/kg for 3 days).	Intestinal mucositis induced by 5-FU significantly (p < 0.05) reduced the villus height–crypt depth ratio and GSH concentration and increased myeloperoxidase activity and the nitrite concentrations compared with the control group. Furthermore, 5-FU significantly (p < 0.05) increased cytokine (TNF-α, IL-1β, and CXCL-1) concentrations and decreased IL-10 concentrations compared with the control gro…
18	Yasuda et al., 2013	5-HT₃ receptor antagonists ameliorate 5-fluorouracil-induced intestinal mucositis by suppression of apoptosis in murine intestinal crypt cells	Male C57BL/6J mice (n = 216)	5-Fluorouracil	Negative control: Mice received saline Positive control: mice received 5-FU	Intestinal mucositis, diarrhea, body weight	Bax, Bcl-2, caspase-3, caspase-8, ki-67, β-actin, TNF-α, IL-1β, IL-6 , IFN-γ	Fluorescence immunohistochemistry (jejunum samples); H&E staining (Sections of 4 μm thickness of jejunum); TUNEL assay (Sections of 4 μm thickness of jejunum); Immunohistochemistry (jejunum samples); Western blotting (jejunum samples); real-time RT-PCR (jejunum mRNA)	Villus height, crypt damage (surviving crypts per millimetre and surviving cells per crypt)	Animals were administered 5-FU (50 mg·kg−1) i.p. once daily for 5 days (days 0–4), and saline (the vehicle for 5-FU) was administered to normal animals. Ramosetron (0.01, 0.03 and 0.1 mg·kg−1) and ondansetron (5 mg·kg−1) were administered orally (p.o.) twice daily for 5 days (days 0–4), and carboxymethylcellulose (CMC; vehicle for 5-HT3 receptor antagonists) was administered to control animals.	Continuous administration of 5-FU to mice caused severe intestinal mucositis, which was histologically characterized by the shortening of villi and destruction of intestinal crypts, accompanied by body weight loss and diarrhoea. Daily ramosetron administration dose-dependently reduced the severity of intestinal mucositis, body weight loss and diarrhoea. Similar beneficial effects were observed wi…
19	Gou et al., 2016	Protective effect of Bu-Zhong-Yi- Qi decoction, the water extract of Chinese traditional herbal medicine, on 5-fluorouracil-induced intestinal mucositis in mice	Kunming mice weighing 20–25 g (aged 8 weeks) (n=30, 10/group)	5-Fluorouracil	The mice were treated with normal saline	Intestinal mucositis, diarrhea, body weight	caspase 3, myeloperoxidase, glutathione (GSH), nitrite, TNF-α and IL-1β	H&E staining (Sections of jejunum); immunohistochemical assay with cleaved caspase 3 antibody (jejunum segments); myeloperoxidase ELISA (jejunum samples); GSH Assay Kit (jejunum samples); Total Nitric Oxide Assay (jejunum samples); ELISA (supernatant of the fresh jejunum tissues)	Villus height, crypt destruction	The mice were randomly divided into three groups (n = 10/group) Control group: The mice were pretreated with normal saline (N.S.) intragastrically (i.g.) until the termination of the animal experiment and intraperitoneally (i.p.) with N.S. at the same volume as 5-FU daily from day 5 to day 10 5-FU group: The mice were pretreated with N.S. at the same volume as BZYQD, i.g., for 10 days and with 5-…	Loss in body weight and diarrhea during the 5-FU treatment were significantly attenuated by administration of BZYQD. The morphological signs of intestinal damage, including shortened villi height, crypt destruction, apoptosis, and necrosis, in intestinal mucosal epithelia were also reversed, accompanied by reduced neutrophil infiltration, nitrite levels, and inflammatory factors (tumor necrosis f…
20	Wu et al., 2011	Interleukin 1 receptor antagonist reduces lethality and intestinal toxicity of 5-Fluorouracil in a mouse mucositis model	8- to 10-week-old Balb/C mice (n = 70)	5-Fluorouracil	Control group mice received PBS	Intestinal mucositis, diarrhea, body weight	IL-1Ra, proliferating cell nuclear antigen (PCNA)	High-density Oligonucleotide Microarray (small intestine tissues mRNA); ELISA (serum); H&E staining (Sections of 4 μm thickness of midjejunum); Immnunohistochemical Staining (midjejunum cross-sections)	Villus height and crypt length	Mice received vehicle PBS (n = 6); 5-Fu (200 mg/kg) followed by IL-1Ra (n = 12) or PBS (n = 12) for 5 days. Mouse survival rate experiment:	Administration of recombinant IL-1Ra to the mouse model of intestinal mucositis induced by 5-Fu demonstrated its therapeutic effects to the symptoms and pathology of the disease. The IL-1Ra treatment reduced the acute lethality, accelerated their body weight recovery, and eliminated severe diarrhea. The symptomatic benefits were supported by the pathological benefits, in which the mice treated wi…
21	Zhan et al., 2014	Chemotherapy mediates intestinal injury via p53/p53 upregulated modulator of apoptosis (PUMA) signaling pathway	Healthy C57BL/6J mice (8–10 weeks old) weighing 20–25 g (n=4 each group)	5-Fluorouracil	The mice were injected intraperitoneally with DMSO (vehicle) with the same dosage and time course as 5-FU	Intestinal mucositis	caspase-3, Ki67, p53, PUMA, p21, proliferating cell nuclear antigen (PCNA)	H&E staining (Sections of 4 μm thickness of proximal jejunum and distal ileum); Immunohistochemistry (intestinal sections); immunofluorescence (frozen intestinal tissues); TUNEL assay (Sections of ileum)	Villus height, crypt depth	The CIMI models were induced by an intraperitoneal injection of 5-fluorouracil at a dose of 75 mg/kg/day every 24 h for 1, 3 and 5 days, respectively. The mice in the control group were injected intraperitoneally with DMSO (vehicle) with the same dosage and time course as 5-FU	After 5-FU therapy both the intestinal villus height (275.93 μm vs 164.52 μm, P < 0.001) and crypt depth (64.13 μm vs 42.48 μm, P < 0.001) were decreased. The apoptotic index was greatly increased from 0.32% to 15.84% (P < 0.001) and proliferation was suppressed (63.58% vs 39.15%, P < 0.001). Additionally, p53 expression was significantly increased in the intestinal crypt along with the expressio…
22	Jain et al., 2017	Properdin deficiency protects from 5-fluorouracil-induced small intestinal mucositis in a complement activation-independent, interleukin-10-dependent mechanism	Age‐ and sex‐matched WT, properdin knock‐out (PKO), IL‐10–/– and IL‐10/properdin double gene knock‐out (DKO, developed locally) mice, all on the C57BL/6 background; WT mice (n differs for each experiment)	5-Fluorouracil	Mice treated with PBS	Intestinal mucositis, body weight, diarrhea	Interferon (IFN)‐γ, IL‐1β and IL‐10, C3a, C5a, IL‐4, IL‐6	H&E staining (frozen cross-sections 4 μm of jejunum); ELISA (supernatants of remaining jejunum); Immunohistochemistry (4 μm of jejunum)	Inflammation score: villous shortening (0 = normal, 1 = mild blunting, 2 = marked blunting), apoptosis (0 = none, 1 = focal, 2 = diffuse), epithelial damage (0 = normal, 1 = reactive epithelial change, 2 = superficial erosion, 3 = ulceration), inflammation (0 = none, 1 = mild, 2 = moderate, 3 = severe) and crypt loss (0 = none, 1 = focal, 2 = diffuse)	Mucositis was induced by administering 5‐FU once daily beginning on day 1 to either days 3 or 5. PBS‐injected mice were treated as vehicle controls. The study began with optimizing the dose of 5‐FU, examining 50, 100 and 200 mg/kg, delivered intraperitoneally.	Compared to WT, PKO mice experienced significantly less mucositis, despite C3a levels as high as inflamed WT mice and slightly less C5a. Conversely, PKO mice had higher intestinal levels of IL‐10. IL‐10 expression was mainly by epithelial cells in both uninflamed and inflamed PKO mice. IL‐10–/– mice proved to be highly susceptible to mucositis and DKO mice were equally susceptible, demonstrating …
23	Huang et al., 2009	Minocycline attenuates 5-fluorouracil-induced small intestinal mucositis in mouse model	Male BALB/c mice (n = 20, 5/group)	5-Fluorouracil	CT-26-xenografted mice treated with PBS	Intestinal mucositis, body weight, diarrhea	proliferating cell nuclear antigen (PCNA), IL-1β, TNF-α	H&E staining (sections of proximal jejunum and distal ileum); real-time RT-PCR (small intestine tissue); Immunohistochemical staining (small intestine tissue); Proliferation and apoptotic assays (sections of small intestine)	Villus length, crypt depth	Groups: CT-26-xenografted mice treated with PBS; CT-26-grafted mice treated with minocycline alone; CT-26-grafted mice treated with 5-FU plus PBS; and CT-26-grafted mice treated with 5-FU plus minocycline. The treatment protocol for 5-FU (30 mg/kg/day i.p.) began on day 7 and ended on day 11 after tumor inoculation, and the protocol for minocycline (30 mg/kg/day i.p.) started on day 7 and ended o…	Body weight loss results, diarrhea scores, and villi measurements showed that minocycline attenuated the severity of intestinal mucositis induced by 5-fluorouracil (5-FU). Minocycline repressed the expression of TNF-α, IL-1β, and iNOS, decreased the apoptotic index, and inhibited poly(ADP-ribose) polymerase-1 (PARP-1) activity in the mouse small intestine. Our results indicate that minocycline pr…
24	Coutinho et al., 2022	Antarctic Strain of Rhodotorula mucilaginosa UFMGCB 18,377 Attenuates Mucositis Induced by 5-Fluorouracil in Mice	Female 6-week-old Balb/c mice (n = 40, 5/group)	5-Fluorouracil	Mice not treated with yeast and without induced mucositis	Intestinal mucositis, body weight, diarrhea, blood in feces	Intestinal Secretory IgA, Myeloperoxidase Activity, Eosinophil Peroxidase Activity	Myelosuppression Assay (bone marrow); Myeloperoxidase & Eosinophil Peroxidase Activity assay (jejunum and ileum tissues); ELISA (supernatant of small intestine fluid); H&E staining (4–5 µm sections of jejunum and ileum tissues)	Villus Length, number of goblet cells	CT, animals not treated with yeast and without induced mucositis; CB18377, animals only treated with yeast; MUC, animals only with induced mucositis; and CB18377 + MUC, animals treated with yeast and with induced mucositis.Mucositis was induced by a single intraperitoneal (i.p.) injection of 300 mg/kg of 5-FU	Treatment with R. mucilaginosa UFMGCB 18,377 was able to decrease clinical signs of the disease, such as reduction of food intake and body weight loss, and also decreased the number of intestinal enterobacteria and intestinal length shortening. Additionally, treatment was able to decrease the levels of MPO and EPO activities and inflammatory infiltrates, as well as the histopathological lesions c…
25	Gao et al., 2014	Activation of p38-MAPK by CXCL4/CXCR3 axis contributes to p53-dependent intestinal apoptosis initiated by 5-fluorouracil	Pathogen-free, male BALB/c and C57BL/6 mice	5-Fluorouracil	healthy rats	intestinal mucositis	CXCL4 and CXCR3, p53 and Bax, p38 MAPK, IEC-6	H&E staining (pyloric sphincter to rectum), cell culture in DMEM, immunoblotting	diarrhoea, villus height and crypt length, cellular apoptosis using TUNEL assay	single dose of 5-FU (250mg/kg) intraperitoneally	Blocking CXCL4 protects against 5-FU-induced mucositis by reducing intestinal apoptosis. Blocking CXCL4 protects against 5-FU-induced mucositis by reducing intestinal apoptosis.
26	Azevedo et al., 2012	Apolipoprotein E COG 133 mimetic peptide improves 5-fluorouracil-induced intestinal mucositis	Swiss and C57BL6J ApoE wild-type and knock-out mice (weighing between 25 and 30 g)	5-Fluorouracil	healthy mice	intestinal inflammation	IL-1β, TNF-α, IL-10, iNOS, and myeloperoxidase (MPO)	ELISA assay, immunohistochemistry, TUNEL asssay, H&E staining of proximal small intestine	villus length, inflammatory infiltrate, crypt numbers	Intestinal mucositis was induced by single 5-fluorouracil administration (450 mg/kg) intraperitoneally (i.p) in Swiss and ApoE wild-type and knock-out mice, which was considered as day 1st	novel ApoE COG 133 mimetic peptide can reduce 5-FUinduced intestinal changes and potentially benefit mucositis
27	Zeeshan et al., 2021	Evaluating the mucoprotective effects of glycyrrhizic acid-loaded polymeric nanoparticles in a murine model of 5-fluorouracil-induced intestinal mucositis via suppression of inflammatory mediators and oxidative stress	3–4 weeks old BALB/c mice	5-Fluorouracil	healthy mice	intestinal mucositis	IL-1β, IL-6, and TNF-α	H&E staining(jejunum and large intestine) , ELISA, biochemical assays for antioxidants	body weight loss, stool consistency, distress scores, anorexia, mortality	intraperitoneal (IP) injection at a dose of 50 mg/ kg daily for three consecutive days to induce experimental intestinal mucositis (	GA-PLGA nanoparticles with appropriate physicochemical properties and drug release behavior could be a promising approach to protect small and large intestines against 5-FU-induced intestinal mucositis
28	Hamouda et al., 2017	Apoptosis, Dysbiosis and Expression of Inflammatory Cytokines are Sequential Events in the Development of 5-Fluorouracil-Induced Intestinal Mucositis in Mice	Male C57BL/6J mice 22–26 g and 8–9 weeks old	5-Fluorouracil	healthy mice	intestinal mucositis	B-actin, TNF-a, IL-1B	H&E staining (jejenum), MPO activity, TUNEL assay	villus height, crypt damage, crypt apoptosis	50 mg/kg 5-FU by intraperitoneal injection once daily for 6 day	apoptosis, suppressedproliferation of intestinal cells, dysbiosis and expression ofinflammatory cytokines are sequential events in the develop-ment of intestinal mucositis due to 5-FU
29	Matsumoto et al., 2013	Increased expression of 5-HT3 and NK 1 receptors in 5-fluorouracil-induced mucositis in mouse jejunum	C57BL/6 J mice	5-Fluorouracil	healthy mice	intestinal mucositis	NK1, 5-HT3 receptors, calretinin, substance P, CD117 (c-kit), 5-HT, serotonin transporter (SERT), and tryptophan hydroxylase-1 (TPH-1)	immunohistochemistry, real-time PCR, and enzyme immunoassay (jejunum), H&E staining	loss of crypt and villus integrity and weight loss	intraperitoneal injection of 400 mg/ kg of 5-FU	5-FU-induced mucositis increased the expression of 5-HT3 receptors and NK1 receptors, which is assumed to result in increased 5-HT and substance P content
30	Yoneda et al., 2021	Oral administration of cystine and theanine attenuates 5-fluorouracil-induced intestinal mucositis and diarrhea by suppressing both glutathione level decrease and ROS production in the small intestine of mucositis mouse model	Six-week-old male BALB/c mice	5-Fluorouracil	healthy mice	intestinal mucositis and diarrhea	GSH, GSSG levels	H&E staining (jejunum), immmunohistochemistry, TUNEL assay,	diarrhea score, villus length and crypth depth	a single intraperitoneal injection of 5-FU (120–150mg/ kg).	CT administration suppressed intestinal mucositis and diarrhea in a mouse model
31	Maioli et al., 2014	Pretreatment with Saccharomyces boulardii does not prevent the experimental mucositis in Swiss mice	Swiss male mice from self-breeding colony, weighing between 25 and 35 g	5-Fluorouracil	healthy mice	intestinal mucositis	sIgA.	ELISA, H&E staining (entire small intestine)	villus height, crypt height, histology	a single intraperitoneal injection of 300 mg/kg of 5-FU	S. boulardii was not able to prevent the effects of experimental mucositis induced by 5- Fluorouracil.
32	Koizumi et al., 2017	Oral Administration of Surface- Deacetylated Chitin Nanofibers and Chitosan Inhibit 5-Fluorouracil-Induced Intestinal Mucositis in Mice	Female C57BL/6 mice (5 weeks old)	5-Fluorouracil	Negative untreated controls administered tap water without 5-FU injection; Positive controls administered tap water with 5-FU injection	Intestinal mucositis	Ki-67, Caspase-3, MPO	H&E staining (4 μm sections of jejunum samples); Immunohistochemistry (4 μm sections of jejunum samples); Immunohistochemistry (4 μm sections of jejunum samples); TUNEL assay (3 μm sections of jejunum samples); MPO staining (jejunum samples)	Histological scoring (0-3) based on: mucosal architecture (general structure, cell distribution, mucosal and submucosal aspects), ulceration, villus height, and inflammatory cell infiltration.	Intestinal mucositis was induced via single daily intraperitoneal injection of 50 mg/kg 5-FU (Kyowa Hakko Kirin Co., Tokyo, Japan) over the course of 4 days (days 7–10) after 2 h of oral administration of tap water or sample.	SDACNFs and chitosan abolished histological abnormalities associated with intestinal mucositis and suppressed hypoproliferation and apoptosis of intestinal crypt cells. These results indicate that SDACNF and chitosan are useful agents for preventing mucositis induced by anti-cancer drugs.
33	Magalhães et al., 2021	Açaí (<i>Euterpe oleracea</i> Martius) Promotes Jejunal Tissue Regeneration by Enhancing Antioxidant Response in 5-Fluorouracil-Induced Mucositis	Isogenic female BALB/c mice, aged approximately six weeks (17 g–20 g) (n = 64)	5-Fluorouracil	Negative control: CTL groups received PBS instead of 5-FU	Intestinal mucositis, body weight	superoxide dismutase (SOD), catalase (CAT), total sulfhydryl groups (gSH)	H&E staining (4 μm sections of proximal jejunum samples); SOD, CAT, and gSH assay (distal jejunum samples)	Histological scoring (0-3) based on: villi and crypt architecture, infiltration of inflammatory cells, vacuolization, and edema.	The four groups for D3 and D7 were as follows: CTL (control diet + saline buffer); CTL + Açaí (Açaí diet + saline buffer), MUC (control diet + 5-FU) and MUC + Açaí (Açaí diet + 5-FU) received dietary treatment for 14 day, totaling eight experimental groups with n = 8 for each of the groups for D3 and D7. On the 15th day, intraperitoneal (ip) induction of IM was performed using a single dose of 5-…	Seven days after induction, the intake of Açaí by the IM group almost completely regenerated tissue histology. Notably, SOD activity decreased in the MUC + Açaí group (D3). CAT activity reduced on D3 and D7 in the IM groups and Açaí treatment groups, respectively. No change was observed in the total GSH concentration at the tissue level. Our results demonstrated the protective effect of Açaí pulp…
34	Kimura et al., 2010	Protective effects of water-soluble low-molecular-weight β-(1,3-1,6)D-glucan purified from Aureobasidium pullulans GM-NH-1A1 against UFT toxicity in mice	Male Balb/c Mice 5 weeks old (n=7)	5-Fluorouracil: UFT (combination of tegafur (1-(2-tetrahydrofuryl)-5-fluorouracil) and uracil)	Control (no tx)	Intestinal, mucositis Body weight	N/A	H&E staining: small intestine	Villi damage	UFT was administered orally at 50 mg/kg once daily for 14 days alone or with orally administered low-molecular-weight β-glucan, 25, 50 and 100 mg/kg twice daily	Oral administration of low-molecular-weight β-glucan prevents gastrointestinal mucositis associated with UFT therapy without interfering with its anti-tumour activity.
35	Huang et al., 2002	Role of epidermal growth factor and its receptor in chemotherapy-induced intestinal injury	Mice	5-Fluorouracil	Control	Intestinal mucositis, body weight	N/A	H&E staining: ileum	villi heights, crypt depth	50mg/kg I.P. for 4 days for the transgenic and FVB mice; single dose 200mg/kg I.P. for ICR mice; single dose 225 mg/kg I.P. for the waved-2, waved-1, and C57BL/6 mice	Compared with control mice, clinical and histological parameters of intestinal injury after fluorouracil were no different in waved-2 mice, which have functionally diminished EGF receptors, or waved-1 mice, which lack transforming growth factor-alpha, another major ligand for the EGF receptor. These findings do not support a critical role for EGF or its receptor in chemotherapy-induced intestinal…
36	Kato et al., 2015	Saireito (TJ-114), a Japanese traditional herbal medicine, reduces 5-fluorouracil-induced intestinal mucositis in mice by inhibiting cytokine-mediated apoptosis in intestinal crypt cells	Eight to nine-week-old male C57BL/6 mice weighing 20–24 g (n=6-8 /group)	5-Fluorouracil	Control (given 5-FU and CMC [Methylcellulose] solution)	Intestinal mucositis, body weight, diarrhea	(TNF)-α and (IL)-1β	H&E staining: jejunum quantitative RT-PCR: jejunum tissue, Determination of TNF-α and IL-1β mRNA expression	villous height, crypt destruction	Intestinal mucositis was induced by 6 days of 5-FU i.p. injection (50 mg/kg). The animals were divided into six experimental groups: normal (n = 8), control (n = 6), 100 mg/kg of saireito (n = 8), 300 mg/kg of saireito (n = 6), 1000 mg/kg of saireito (n = 8), and 2700 mg/kg of daikenchuto (n = 6). Saireito and daikenchuto were administered p.o. twice, 30 min before and 8 h after 5-FU injection fo…	Saireito can reduce 5-FU-induced intestinal mucositis through reduction of apoptosis in the intestinal crypt via suppression of the up-regulation of inflammatory cytokines. Therefore, saireito may be clinically useful for preventing and treating intestinal mucositis during cancer chemotherapy.
37	Tucker et al., 2002	Response to 5-fluorouracil chemotherapy is modified by dietary folic acid deficiency in Apc(Min/+) mice	ApcMin/1 male mice in the C57BL/6J background	5-Fluorouracil	Control (no tx)	gastrointestinal mucositis, total intestinal tumours, WBC	N/A	H&E staining: gastrointestinal damage of ileum	Cell number and length along the crypt-villus axis	5-Fluorouracil (Sigma Chemical Co., St. Louis, MO) was dissolved in phosphate buffered saline (PBS) pH 7.4, sterile-filtered and stored at 48C. 5-FU was administered in three cycles of 40 mg/kg intraperitoneally (i.p.) daily for 5 consecutive days followed by 9 days of rest for a total of 15 injections over a 5-week period.	Our data indicate that a dietary folic acid deficiency, in promoting tumor regression and inhibiting tumor recovery, may enhance the therapeutic effects of 5-FU
38	Chen et al., 2022	Protective role of casuarinin from Melastoma malabathricum against a mouse model of 5-fluorouracil- induced intestinal mucositis: Impact on inflammation and gut microbiota dysbiosis	C57BL/6 mice (n = 30)	5-Fluorouracil	control (no tx)	intestinal mucositis, body weight, food intake	MPO, GSH, MDA, IL-1β and TNF-α, IL-4	H&E staining: jejunum Immunohistochemistry ElISA	villus length, crypt depth	The animals were randomly distributed into five groups (n = 6 for each group), namely, (1) vehicle, (2) 5-FU (50 mg/kg/day), (3) casuarinin (50 mg/kg/day) + 5-FU (50 mg/kg/day), (4) casuarinin (100 mg/kg/day) + 5-FU (50 mg/kg/day), and (5) casuarinin (100 mg/kg/day). Both 5-FU and casuarinin were freshly prepared and dissolved in normal saline. Initially, mice received 200 μl of casuarinin at a c…	This study firstly showed that casuarinin isolated from the root part of M. malabathricum could be used as a NE inhibitor, whereas it could improve FUIIM by modulating inflammation, intestinal barrier dysfunction, and gut microbiota dysbiosis. In summary, exploring anti-NE natural product may provide a way to find candidate for improvement of FUIIM
39	Boushey et al., 2001	Glucagon-like peptide (GLP)-2 reduces chemotherapy-associated mortality and enhances cell survival in cells expressing a transfected GLP-2 receptor	CD1 female mice, BDF-1 female mice, BALB/c mice	5-Fluorouracil	Control (saline)	Intestinal mucositis, body weight, tumour inhibition ratio	N/A	H&E staining: jejunum and colon	number of cells/hemi-crypt column and the number of surviving crypts/circumference	For all animal experiments, mice received s.c. injection of either 0.5 ml of saline (PBS) or 10 mg of h[Gly2]-GLP-2, a human GLP-2 analogue dissolved in 0.5 ml of saline, twice daily at 8 a.m. and 6 p.m. beginning 3 days before administration of either 5-FU (400 mg/kg) or IRT (280 mg/kg). Six days later, a 7-day treatment regimen was initiated [3 days of treatment with either 0.5 ml of saline (PB…	These observations demonstrate that the antiapoptotic effects of GLP-2 on intestinal crypt cells may be useful for the attenuation of chemotherapy-induced intestinal mucositis.
40	Yue et al., 2022	Three important short-chain fatty acids (SCFAs) attenuate the inflammatory response induced by 5-FU and maintain the integrity of intestinal mucosal tight junction	Male C57BL/6 mice (n = 30)	5-Fluorouracil	Control (no tx)	Intestinal mucositis, body weight	ROS expressions, NLRP3, Caspase-1, IL-1β, IL-6, IL-18,IL-1β, IL-6 and IgA3-II	ELISA (serum)	ZO-1 and Occludin level	All the animals were randomly divided into three groups (n = 10), including the normal control group (NC), LGG group (LGG), 5-FU group (5-FU), LGG + 5-FU group (LGG + 5-FU) and intestinal flora disorder group (disorder + 5-FU). The mice in the LGG + 5-FU and LGG groups were fed 200 μL of Lactobacillus rhamnosus every day (2 × 109 CFU/mL). On the 16th day, the disorder group mice were fed with 300…	These results indicated that the three SCFAs can effectively suppress the inflammation of THP-1 cells and Caco-2 cells and maintain tight junction integrity in intestinal mucosal epithelial cells.
41	Kim et al., 2005	Mitogenic influence of human R-spondin1 on the intestinal epithelium	BALB/c mice (n = 12)	5-Fluorouracil	Mice received saline and vehicle	intestinal mucositis	Ki67	H&E staining: jejunum and colon; immunohistochemistry (intestinal and colon tissue)	epithelial crypt cell proliferation, crypt number	inject 30 mg/kg of body weight daily for 5 days	The protein also displayed efficacy in a model of chemotherapy-induced intestinal mucositis and may have therapeutic application in gastrointestinal diseases.
42	Bertolini M et al., 2019	Candida albicans induces mucosal bacterial dysbiosis that promotes invasive infection	six to nine-week-old female C57BL/6 mice;sample size N/A	5-Fluorouracil	health mice received PBS IV.	oral mucositis, small intestinal mucositis	NA	immunofluorescence staining	integrity of the mucosal barrier	Mice received 50mg/kg 5Fu (Sigma), intravenously (IV, via lateral tail vein) every 48 hours, for 8 days.	1.5Fu creates favorable conditions for C. albicans and endogenous bacterial growth in the upper and lower alimentary tract mucosae and systemic dissemination of bacteria and fungi. Importantly, mice receiving both 5Fu and C. albicans had an endogenous bacterial overgrowth in the oral mucosa that exceeded 5Fu treat- ment alone. 2.C. albicans infection was associated with loss of mucosal bac- teria…
43	Oliveira MMB et al., 2021	Losartan improves intestinal mucositis induced by 5-fluorouracil in mice	Female Swiss mice (Mus musculus), weighing 25–30 g (mean age of 8 weeks); N=35 (7 per group)	5-Fluorouracil	mice were received a single intraperitoneal administration of 0.9% saline solution	Intestinal mucositis	IL-1β and TNF-α; Malondialdehyde (MDA) and glutathione (GSH)	H&E staining (all kinds of intestinal segament); morphometric analyses; blood sample; ELISA	grading severity of mucositis (including villus and crypt integrity, inflammatory cell influx, vacuolization and edema in the mucous layer and submucosal layer); length of intestinal villi, depth of the Lieberkuhn crypts and villus/crypt ratios; body weight and total leukocyte count;	a single intraperitoneal administration of 5‐FU (450 mg/kg)	1.Losartan 50 mg/kg significantly prevented intestinal injury . (5-FU induced intestinal damage in all intestinal segments investigated, and this damage involved shortened villi, loss of crypt architecture, vacuolization and edema in the mucosal, submucosal and muscle layer and a pronounced inflammatory cell infiltrate compared to the control group. and a significant reduction in the villus heigh…
44	Wang L et al., 2020	Dihydrotanshinone attenuates chemotherapy-induced intestinal mucositis and alters fecal microbiota in mice	Male C57BL/6 mice (16–18 g); n=24 (8/group)	5-Fluorouracil and Irinotecan (CTP-11)	mice received similar injections using vehicle (2% DMSO)	Intestinal mucositis	interleukin 6 (IL-6), tumor necrosis factor (TNFα), diacylglycerol (DAO) and triglyceride (TG)	H&E staining; blood sample	body weight; disease activity index (DAI):weight loss,stool consistency change; pathological change grading: e.g. thickness of mucosa;intestinal fecal particle;	mice were injected with 5-fluorouracil (25 mg/kg/d) and irinotecan (25 mg/kg/d) for 4 days to induce CIM	DHTS significantly reduced DAI, intestinal mucosal damage and inflammatory response in CIM mice by decreasing serum IL-6 and TNFα but showed little effect on the content of DAO and TG. There is an intense correlation between fecal microbiota and inflammatory factors. DHTS efficiently reversed disordered fecal microflora close to normal and increased the abundance of g__Akkermansia. DHTS also enri…
45	Wang L et al., 2021	Puerarin Ameliorates 5-Fluorouracil-Induced Intestinal Mucositis in Mice by Inhibiting JAKs	male C57BL/6 mice (18–22g, aged 6–8 weeks, Specific Pathogen Free grade); N=35 (7/group)	5-Fluorouracil	mice in the normal group received intraperitoneal injection with saline	intestinal mucositis	glutathione (GSH), malondialdehyde (MDA), superoxide dismutase (SOD); FD4	H&E staining (colon tissue);protein extraction kit; ELISA;assay kits; blood sample	body weight; food intake; diarrheal severtiy; colonic mucosal damage index (ulceration and inflammation, presence of adhesions); length of colonic tissue;	75 mg/kg 5-FU by intraperitoneal injection for 7 consecutive days	Puerarin decreased the expression levels of those of inflammatory mediators, oxidative reactions, and apoptosis-related proteins in 5-FU–induced mucositis by blocking the activation of JAK. Puerarin decreased inflammation, oxidative reactions, and apoptosis and protected intestinal barrier functions to ameliorate 5-FU–induced intestinal mucositis by inhibiting the activation of JAK. (In 5- FU–ind…
46	Cai B et al., 2021	Oyster polysaccharides ameliorate intestinal mucositis and improve metabolism in 5-fluorouracil-treated S180 tumour-bearing mice	MaleKMmice(18− 20g),S180 tumour-bearing mice; n=80 (20/group) (NB: 60 S180 tumor-bearing mice,20 normal mice)	5-Fluorouracil	2 g/kg normal saline by gavage each day	Intestinal mucositis	MPO, TNF-α, IL-6 and IL-1β	blood sample; H&E staining; ELISA	weight,villus height, crypt depth, mucosal thickness and villous surface area	Mice in the 5-FU group were intraperitoneally injected with 30 mg/kg every other day (Each experiment lasted for 16 days).	oyster polysaccharide (CHP) increased the villus height, crypt depth, mucosa thickness, villus surface area and V/C ratio; decreased the expression of IL-1β, IL-6, and TNF-α; and even restored the TP, ALB, PA, TRF, IgA, IgM and IgG levels to normal levels. These are related to CHP increasing the propionic acid and butyric acid-producing microorganisms and decreasing the production of Bacteroides,…
47	Yeung CY et al.,2020	Modulations of probiotics on gut microbiota in a 5-fluorouracil-induced mouse model of mucositis	Male BALB/c mice (6 weeks of age,weight 22–24 g) N=36( 6 per group)	5-Fluorouracil	saline I.P.	intestinal mucositis, diarrhea	NA	Stool specimens	diarrhea	5- FU (FU, 30 mg/kg/day) administration via intraperitoneal injection. (TOTAL 5 DAYS)	We demonstrated that probiotics did modulate the abundance and diversity of gut microbiota. Bacterial motility proteins were found enriched and upregulated in the S.BG group. No mortality was noted. No bacterial translocation was found in spleen and blood among the six groups. [ Bacteroides and Bacteroidaceae were the most abundant microbiota in FU.BG group while S24_7 was the most in S.S group. …
48	Wenqin D et al., 2019	Armillariella Oral Solution Ameliorates Small Intestinal Damage in a Mouse Model of Chemotherapy-Induced Mucositis	C57BL/6 mice (initial body weight, 17–22 g, 4–6 weeks old, male and female equality); n=36 (6/group).	5-Fluorouracil	control group received saline solution i.p	Intestinal mucositis	Ki-67, caspase-3, Lgr5	H&E staning (jejunum); immunohistochemical assay; TUNEL staining	body weight, diarrhea score (based on the consistency of stools) , histopathological scores described by Macpherson and Pfeiffer (villus height,crypt, muscle layer); The number of TUNEL-positive cells in crypts	5-FU (50mg/kg, once daily, intraperitoneal injection) for continuous 7days (from days 8 to 14).	Continuous administration of 5-FU to mice caused severe intestinal mucositis, which was histologically characterized by the destruction of intestinal crypts and shortening of villi, accompanied by diarrhea and body weight loss. Daily AOS administration dose- dependently reduced the severity of intestinal mucositis, diarrhea and body weight loss. Similar beneficial effects were observed with CBL. …
49	Huang L et al., 2019	SCID/NOD mice model for 5-FU induced intestinal mucositis: Safety and effects of probiotics as therapy	male SCID/NOD mice (age of 6 weeks with weight range of 22e24 g ) ; N=36 (6/group)	5-fluorouracil	saline i.p. daily for five days	Intestinal mucositis	TNF-a, IFNg, IL-1b, IL-6, IL-4, IL-10, IL-13, and IL-17	H&E staning (jejunum); blood sample	Weight change, diarrhea score, jejunal villus height (VH) and crypt depth (CD), and serum cytokine levels	5-FU was injected intraperitoneally (IP) at a single dose of 30 mg/kg/day for 5 days	Using SCID/NOD mice as a novel model for 5-FU induced intestinal mucositis, we find that probiotics Lcr35 and LaBi do not lead to bacteremia, can improve diarrhea and body weight, can restore jejunal crypt depth, and significantly inhibit cytokines TNF-a, IL-1b, IFNg, IL-6, IL-4, IL-10, and IL-17. [1. Lcr35 and LaBi reduce weight loss and diarrhea score compared to 5- FU group without probiotics.…
50	Yan XX et al., 2020	A new recombinant MS-superoxide dismutase alleviates 5-fluorouracil-induced intestinal mucositis in mice	6- to 8-week-old male specific pathogen- free C57/BL6 mice weighing 20–24g; n=36(6/group)	5-Fluorouracil	health group	Intestinal mucositis,diarrhea	N/A	H&E (small and large intestine)	intestinal morphological damage, bodyweight loss, diarrhea severity score, intestinal length,	5-day administration of 5-FU (50 mg/kg every day, ip)	MS-SOD attenuates 5- FU-induced intestinal mucositis by suppressing oxidative stress and inflammation, and influencing microbes. [5-FU caused severe mucositis with intestinal morphological damage, bodyweight loss and diarrhea; MS-SOD significantly decreased the severity. The occludin mRNA and protein expression levels in MS-SOD-treated mice were increased compared with those in the 5-FU group. 5-…
51	Liu Z et al., 2017	Oral Administration of Polaprezinc Attenuates Fluorouracil-induced Intestinal Mucositis in a Mouse Model	SPF-grade ICR mice; n=32 (8/group); tumour-bearing BALB/C mice (n=24, 6/group).	5-Fluorouracil	mice without 5FU	Intestinal mucositis	N/A	H&E staning, PCNA immunohistochemical assay	score of diarrhoea , the loss of weight, integrity of villus and the proliferation of small intestine crypt cells	5-FU, 200 mg/kg, i.v. on 1st and 4th day	Polaprezinc significantly reduced the elevated diarrhoea score and the body-weight loss caused by 5-FU abolished histological abnormality and crypt cell hypoproliferation in a dose-dependent manner, without affecting 5-FU efficacy on colon xenograft tumour in mice.
52	Chartier LC et al., 2020	Chemotherapy-induced mucositis development in a murine model of colitis-associated colorectal cancer	Female C57BL/6 mice at 8 weeks of age; N=30 (10/group)	5-Fluorouracil	saline I.P.	Intestinal mucositis	Myeloperoxidase (MPO)	H&E; complete blood analyses	body weight loss, stool consistency, rectal bleeding; ejunal and ileal villus height/crypt depth and proximal and distal colonic crypt depth	5-FU was administered via i.p. injection (75 mg/kg) once per week during the final five weeks of the trial	Weekly 5-FU administration at a dose of 75mg/kg was insufficient to reduce overall tumour burden or induce intestinal mucositis in the AOM/DSS mouse model. [AOM/DSS resulted in bodyweight loss, increased disease activity index, colitis-severity and tumour number compared to saline controls (p<.05). 5-FU-treatment in AOM/DSS mice decreased bodyweight and disease activity index at selected time-poi…
53	Ferreira TM et al., 2012	Oral supplementation of butyrate reduces mucositis and intestinal permeability associated with 5-Fluorouracil administration	Four-week-old female Swiss mice; N=70 (divided into 6 groups unequally)	5-Fluorouracil	PBS i.p.	Intestinal mucositis	myeloperoxidase (MPO), N-acetylglucosaminidase (NAG) and eosinophil peroxidase (EPO)	H&E Staining	weight; Intestinal permeability;Alterations of the mucosal architecture (general structure, cell distribution, mucosa and submucosa aspect), ulcerations, inflammation, villus height and inflammatory infiltration were used to determine the histological score	On the 7th day, animals were injected intraperitoneally with a single dose of 5-fluorouracil (5FU, 200 mg/kg)	SCFA minimized intestinal damage, reduced ulcerations without affecting intestinal permeability. Butyrate alone was more efficient at improving those parameters than in SCFA solution and also reduced intestinal permeability. The expression of pro-inflammatory cytokines and ZO-1 tended to be higher in the SCFA supplemented but not in the butyrate supplemented group. [The study showed out the poten…
54	Porto BAA et al.,2019	Treatment with selenium-enriched Saccharomyces cerevisiae UFMG A-905 partially ameliorates mucositis induced by 5-fluorouracil in mice	1st set of exp: Female 6–8 weeks-old Swiss mice; N=? 2nd set of experiements: same group as 1st set but each group with 15 mice (n=90)	5-Fluorouracil	Control groups received an i.p. injection of the same volume of sterile saline	Intestinal mucositis	myeloperoxidase (MPO), eosinophil peroxidase (EPO), CXCL1/KC, nitrite, TBARS (thiobarbituric acid reactive substances).	H & E staning, ELISA	body weight, food consumption, faeces consistency and the presence of blood in faeces; histopathological grading system	a single intraperitoneal (i.p.) injection of 300 mg/kg of 5FU	The increased intestinal permeability observed with mucositis induction was partially reverted by S. cerevisiae and selenium-enriched yeast. Both treatments were able to reduce myeloperoxidase activity, but only selenium-enriched yeast reduced eosinophil peroxidase activity. CXCL1/KC levels, histopathological tissue damage and oxidative stress (lipid per- oxidation and nitrite production) in the …
55	Shen SR et al., 2021	Amelioration of 5-fluorouracil-induced intestinal mucositis by Streptococcus thermophilus ST4 in a mouse model	Five-week-old male BALB/cByJNarl (BALB/c) mice; n=15 (5/group)	5-Fluorouracil	injection of saline	Intestinal mucositis	TNF-α, IL-1, and IL-6	fecal samples; H&E staning;Immunohistochemical staining; ELISA	Diarrhea score (stool consistency), body weight change, inflammation, intestinal histopathology	5-FU was injected intraperitoneally at a single dose of 50 mg/kg/day for 3 conse cutive days after 10-day saline administration,	the beneficial effects of S. thermophilus ST4 derived from raw milk against 5-FU-induced intestinal mucositis, including body weight reduction, appetite loss and diarrhea; S. thermophilus ST4 effectively maintained epithelium structure in small intestines and colons as well as reduced the intestinal inflammation; S. thermophilus ST4 significantly increased the expression of acetic acid, reinforci…
56	Wang X et al., 2014	IL-1Ra selectively protects intestinal crypt epithelial cells, but not tumor cells, from chemotoxicity via p53-mediated upregulation of p21(WAF1) and p27(KIP1.)	The IL-1RI knockout (IL-1RI−/−) mice ; p21WAF1 knockout (p21−/−) mice; heterozygous p53 knockout (p53+/−) mice;homozygotes p53 knockout (p53−/−) mice; BALB/c mice and C57BL/6 mice	5-Fluorouracil	chemotherapy drug with saline instead of rhIL-1Ra	Intestinal mucositis	il-1	ELISA; H&E staining; immunohistochemical staining;TUNEL assay	body weight, diarrhea score,Villus height, crypt depth, Apoptosis of crypt epithelial cells	intraperitoneal injection with 100, 150, 250 mg/kg 5-FU in BALB/c mice at day 0, 300 mg/kg in C57BL/6 mice and 200 mg/kg 5-FU or 100 mg/kg/d CPT-11 × 3 d in tumor-bearing mice	IL-1Ra reversibly inhibited the proliferation of intestinal crypt epithelial cells before chemotherapy, but not tumor cells, to enhance their resistance to chemotoxicity through upregulation of p21WAF1 and p27KIP1 via activation of p53.rhIL-1Ra pretreatment reduced the incidence, severity, and duration of chemotherapy-induced diarrhea, through attenuating crypt apoptosis and improving crypt survi…
57	Zhao G et al., 2022	2'-Fucosyllactose Ameliorates Chemotherapy-Induced Intestinal Mucositis by Protecting Intestinal Epithelial Cells Against Apoptosis	Wild- type C57BL/6J mice	5-Fluorouracil	Mice treated with PBS were used as negative control	Intestinal mucositis	mpo	H&E staining, ELISA; Immunostaining	body weight;villus length, epithelial injury, acute inflammation, chronic inflammation, and depth of inflammation	intra- peritoneal injection of 5-FU in PBS (250 mg/kg body weight)	2’-fucosyllactose ameliorates 5-fluorouracil–induced intestinal mucositis by supporting intestinal integrity for protection against injury.Compared with 5-FU treatment alone, 2’-FL pretreatment pro- tected against body weight loss, and ameliorated inflammation scores, proinflammatory cytokine production, shortening of villi, epithelial cell apoptosis, goblet cell loss, and tight junc- tional comp…
58	Carvalho RD et al., 2017	Secretion of biologically active pancreatitis-associated protein I (PAP) by genetically modified dairy Lactococcus lactis NZ9000 in the prevention of intestinal mucositis	Conventional female BALB/c mice between 6 and 8 weeks of age (eight groups, each containing 6–9 animals. )	5-Fluorouracil	An injection of saline (NaCl 0.9%) was used as a control	Intestinal mucositis	MPO; EPO;IgA	H & E staning; ELISA	histological score (intensity of both mononuclear and polymorphonuclear cells infiltrate in the lamina propria, changes in mucosal architecture and presence of ulceration); Villus height and crypt depth	a single intraperitoneal injection of 5-fluoracil (300 mg/kg) on day 10	L. lactis was able to prevent histological damage, reduce neutrophil and eosinophil infiltration and secretory Immunoglobulin‐A in mice injected with 5‐FU. Recombinant lactococci carrying antimicrobial PAP did not improve those markers of inflammation, although its expression was associated with villous architecture preservation and increased secretory granules density inside Paneth cells in resp…
59	Ali et al, 2019	Mucoprotective effects of Saikosaponin-A in 5-fluorouracil-induced intestinal mucositis in mice model	Male BALB/c mice (n = 140)	5-Fluorouracil	Control: 0.9% normal saline by oral route	Intestinal mucositis	p-JNK, mouse COX-2, TNF-α, Caspase 3, Nrf2 and HO-1	H&E staining; ELISA	Crypt depth, villi height	All animals except vehicle control were given 5-FU (50 mg/kg, i.p) for consecutive 3 days according to previously described protocol with slight modifications [13]. Pre-treatment (1 h before) of both Mesalazine and Saikosaponin-A were given once daily up to 7 days. Animals were sacrificed on 7th day under deep anesthesia with chloroform.	All physical manifestations induced by 5-FU administration were alleviated with Saikosaponin-A administration
60	Levit et al, 2016	Folate- producing lactic acid bacteria reduce inflammation in mice with induced intestinal mucositis	BALB/c mice (n = 25)	5-Fluorouracil	Control: Saline i.p 2x/daily for 6 consecutive days.	Intestinal mucositis	IL-17, TNF-α, INF-γ, IL-6, IL-4 and IL-2	H&E staining	villi height, crypt depth	The animals were divided into five experimental groups, each containing five animals. IM-induced mice received intraperitoneal injections of 5-FU (50 mg kg−1 animal weight) daily for 6 consecutive days and were divided into four groups according to their treatment. The 5-FU + CRL 808 group and the 5-FU + CRL 415 group were administered 100 μl of suspension of Strep. thermophilus CRL 808 or Strep.…	Folate-producing Strep. Thermophilus has the potential to prevent 5-FU induced IM. Folate-producing LAB could be used to reduce symptoms of IM, improve their nutritional status
61	Levit et al, 2018	Protective effect of the riboflavin-overproducing strain Lactobacillus plantarum CRL2130 on intestinal mucositis in mice	Female BALB/c mice (n = 25)	5-Fluorouracil	Control: Saline i.p 2x/daily for 6 consecutive days.	Intestinal mucositis	IL-10, IL-17, TNF-α, IFN-γ, IL-6, IL-4	H&E staining	Diarrhea score, villus height, crypt depth	Twenty-five mice were used and divided into five groups of five animals each The mock group was the control group that received saline i.p injected once a day and orally administered twice a day during 6 d and the other mice were i.p injected with 5-FU (50 mg/kg animal weight) once a day during 6 d and divided into four groups by what was received orally (twice a day for 6 d). The 5-FU + saline g…	Riboflavin-overproducing strain L. plantarum CRL2130 could be useful to prevent mucositis during cancer treatments and would not affect the primary treatment
62	Wang et al, 2018	Carboxymethyl pachyman (CMP) reduces intestinal mucositis and regulates the intestinal microflora in 5-fluorouracil-treated CT26 tumour-bearing mice	Male Balb/c mice (n = 40, 10/gruop )	5-Fluorouracil	Control: Oral administration of 20 mL/kg 1 time/day. Normal saline (10 mL/kg 1 time per 2 days) injected i.p. 14 days	Intestinal mucositis	NF-κB, p38, p-p38, Bax, Bcl-2 and Nrf2, CSH, CAT	H&E staining; PCR	Colon length, colonic tissues damage (such as villi legnth)	Mice were inoculated subcutaneously with a total of 6 × 107 CT26 cells on the right flanks. Then, 24 h after CT26 cell inoculation, the mice were randomized into four groups (n = 10): the model group, 5-FU (25 mg kg−1) group, CMP (50 mg kg−1, CMPL) + 5-FU (25 mg kg−1) group, and CMP (100 mg kg−1, CMPH) + 5-FU (25 mg kg−1) group. Another ten mice without CT26 cell inoculation were set as the norma…	CMP reduces the severity of IM
63	Wang et al, 2015	Exogenous IL-1Ra attenuates intestinal mucositis induced by oxaliplatin and 5-fluorouracil through suppression of p53-dependent apoptosis	BALB/c mice (n=4/ group)	5-Fluorouracil	Control (saline)	Intestinal mucositis	inflammatory cytokines	H&E staining	Diarrhea, villous length, crypth depth	BALB/c mice were intraperitoneally injected with 5-FU at doses of 100, 150, 200, 250, and 300 mg/kg or L-OHP at doses of 10, 20, 30, and 40 mg/kg on day 0 (Supplemental Figs 1 and 2, Supplemental digital content 1 and 2, https://links.lww.com/ACD/A76). Tumor-bearing mice were administered L-OHP (5, 10, 15 mg/kg), 5-FU (100, 200, 300 mg/kg), or L-OHP (5, 10, 15 mg/kg) plus 5-FU (100, 150 mg/kg).	Administration of rhIL-1Ra after chemotherapy, but not after the onset of diarrhea, significantly improves survival, decreases BW loss, and reduces the incidence, severity, and duration of diarrhea without impairing chemotherapy-induced tumor regression in CIM mouse models. The mechanism is that IL-1Ra, dependent on the existence of IL-1RI, inhibits chemotherapy-induced p53-dependent apoptosis by…
64	Fideles et al, 2020	Role of Rutin in 5-Fluorouracil-Induced Intestinal Mucositis: Prevention of Histological Damage and Reduction of Inflammation and Oxidative Stress	Male Swiss mice (25–30 g); N=42 (6/group)	5-Fluorouracil	Saline (0.9% NaCl)	Intestinal mucositis	MDA,MPO,GSH	H&E Staining	weight; severity score depends on shortened villi, vacuolated cells, crypt necrosis, intense inflammatory cell infiltration, vacuolization and edema in the mucous and muscle layers with edema, vacuolization, and neutrophilic infiltrate; Intestinal Mucosa Cell Count: Goblet and Mast Cells	5-FU (450 mg/kg) was administered intraperitoneally (i.p) as a single dose on the first day	RUT treatment (200 mg/kg) prevented 5-FU-induced histopathological changes and reduced oxidative stress by decreasing MDA concentrations and increasing GSH concentrations. RUT attenuated the inflammatory response by decreasing MPO activity, intestinal mastocytosis, and COX-2 expression.
65	Leocádio et al, 2015	L-arginine pretreatment reduces intestinal mucositis as induced by 5-FU in mice	Four-week-old male Swiss mice with initial body weight between 20 g and 30 g; N=52	5-Fluorouracil	control no 5Fu & no L-alanine	Intestinal mucositis	MPO, NAG,hydroperoxide	blood sample; H&E staning	weight, intestinal permeability, morphology, intestinal length, the histopathological score was calculated based on the measured villus height, frequency of polymorphonuclear and mononuclear cells in the lamina propria, changes in mucosal architecture, and the presence of ulcerations.	on the 7th day with a single intraperitoneal dose (200 mg/kg body weight) of 5-FU	L-arginine attenuated the histopathological score and MPO activity. There was also an improvement in intestinal permeability, despite weight loss after 5-FU administration.
66	Levit et al, 2021	Evaluation of vitamin-producing and immunomodulatory lactic acid bacteria as a potential co- adjuvant for cancer therapy in a mouse model	Female BALB/c mice weighing 18–22 g, six-week; n=15	5-Fluorouracil	(0·85% NaCl, w/v) saline i.p.	Intestinal mucositis	IL-10, IL-17, TNF-α, IFN-γ, IL-6, IL-4 and IL-2	blood or serum sample; H&E staning	body weight, stool consistency (diarrhea), villus height and crypt depth, WBC count	daily i.p. injections of 5-FU (50 mg/kg body weight) for six consecutive days.	The LAB mixture attenuated the IM and prevented blood cell decreases associated with 5-FU treatment. Mice that received 5-FU and LAB mixture decreased tumour growth and showed modulation of systemic cytokines modified by both tumour growth and 5-FU treatment. The LAB mixture by itself delayed tumour growth.
67	Chen et al, 2015	Protective effect and potential mechanisms of Wei-Chang-An pill on high-dose 5-fluorouracil-induced intestinal mucositis in mice	Kun Ming and Wistar mice	5-Fluorouracil	Control (saline)	Intestinal mucositis, body weight, diarrhoea	occludin, COX2, TNF-α, NF-κB and interleukin IL-1β	H&E staining: pyloric sphincter to the rectum Immunohistochemistry: ileum ELISA	villus height, crypt length	IM was induced in Kun Ming mice by intraperitoneal injection (i.p.) of 5-FU at a dose of 60 mg/kg/day for 4 days (1th day to 4th day). A 7-day treatment protocol (1th day to 7th day) for WCA ext (0.2, 0.4, 0.8 g/kg/day dosage) or loperamide (2 mg/kg/day dosage) via the oral administration route was carried out starting from the same day when the mice given 5-FU for the first time. As control, nat…	WCA pill benefited the restoration of intestinal function after 5-FU induced IM via evaluating the activity of enterocyte proliferation, maintaining the integrity of TJs and ameliorating the inflammatory disturbance.
68	Li et al, 2019	The Protective Role of GMI, an Immunomodulatory Protein From Ganoderma microsporum, on 5-Fluorouracil-Induced Oral and Intestinal Mucositis	BALB/c mice (n = 15)	5-Fluorouracil	Control: 200 μL PBS, 2x daily	Intestinal mucositis, oral mucositis, GMI body weight,	NF-κB, TNF-α, IL-1β, IL-6, interferon-γ, MCP-1, MIP-1α/β	H&E staining: jejunum and tongue	villis length, crypt depth	Animals were randomly divided into 3 groups consisting of 5 animals each: (1) Control group: from day −3, 200 µL PBS were administered by gavage twice daily; (2) 5-FU group: 5-FU were dissolved in PBS and administered by a single intraperitoneal injection (50 mg/kg/day) to induce oral and intestinal mucositis at days 1 to 4 and 8 to 11. The accumulated dose of 5-FU was similar to those reported i…	GMI alleviates 5-FU-induced damage and decelerates cell death in normal alimentary tract tissue.
69	Zhang et al, 2019	Qingjie Fuzheng Granule attenuates 5-fluorouracil-induced intestinal mucosal damage	BALB/c mice (n = 32)	5-Fluorouracil	Control (saline)	Intestinal mucositis, diarrheoa, body weight, length and diameter of tumour	TNF-α, IL-1β, and IL-6, IL-10, Bcl-2, Bax, cyclin D1, CDK4, p21, PCNA	H&E staining: jejunum ; ELISA	villus height, crypt depth, ratio of villus height/ crypt depth	The mice were randomly divided into 4 groups (n = 8 for each group) and gavaged once daily, as decribed below: Group1: control group, gavaged with saline solution for 4 days. Group2: QFG group, gavaged with 2 g/kg of QFG for 4 days. Group3: 5-FU group, gavaged with saline solution for 4 days and received a single intraperitoneal injection of 150 mg/kg 5-FU at day 1. Group4: 5-FU combined QFG grou…	QFG attenuated the intestinal mucositis and diarrhea induced by 5-FU via preventive effect on inflammation and its improvement of the intestinal barrier function, inhibiting cell apoptosis and promoting cell proliferation, and without affecting the 5-FU treatment efficiency.
70	Chen et al., 2021	Neutrophil elastase inhibitor (MPH-966) improves intestinal mucosal damage and gut microbiota in a mouse model of 5-fluorouracil-induced intestinal mucositis	Male C57BL/6 mice (n = 37)	5-Fluorouracil	control (saline intraperitoneal 200 μL)	Intestinal mucositis, body weight, and food intake	MPO, IL-1β, TNF-α	H&E staining: jejunum ; ELISA	villus length, crypt depth	All mice were acclimatized for 7 d, then were randomly allocated into five groups (n = 5 for vehicle group, n = 8 for each of the other groups): 1) Vehicle, 2) 5-FU (50 mg/kg/day), 3) MPH-966 (5 mg/kg/day) + 5-FU (50 mg/kg/day), 4) MPH-966 (7.5 mg/kg/day) + 5-FU (50 mg/kg/day), and 5) MPH-966 (7.5 mg/kg/day). 5-FU was dissolved in normal saline. MPH-966 was dissolved in its excipient (60 % normal…	These data indicate that NE inhibitor is a key treatment candidate to alleviate FUIIM by regulating abnormal inflammatory responses, intestinal barrier dysfunction, and gut microbiota imbalance.
71	Lee et al., 2019	Dipeptidyl-peptidase-4 (DPP-4) inhibitor ameliorates 5-flurouracil induced intestinal mucositis	Male C57BL/6 mice	5-Fluorouracil, DPP-4 inhibitor	Control (saline)	intestinal mucositis, body weight, diarrhoea	TNF-α, IL-6	H&E staining: jejunum, ileum	villus height, crypt depth, villus/crypt ratio	Mice were divided into four groups: the control group, 5-FU group (5-FU), DPP-4 inhibitor and saline group (DPP-4i), and the DPP-4 inhibitor and 5-FU group (DPP-4i + 5-FU). Mucositis was made with a single intraperitoneal injection of 5-FU (400 mg/kg). Mice were administered a single intraperitoneal injection of 5-FU into the abdomen at day 2. After that, DPP4 inhibitor 50 mg/kg was given orally …	DPP-4 inhibitor can improve 5-FU induced AM and, therefore, has potential as an alternative treatment for chemotherapy-induced AM.
72	Hytting-Andreasen et al., 2018	Endogenous glucagon-like peptide- 1 and 2 are essential for regeneration after acute intestinal injury in mice	Female CD1 mice (n = 30)	5-Fluorouracil	Healthy controls served with saline (n=30)	Intestinal mucositis, body weight	myeloperoxidase	H&E staining (5-μm transverse sections of duodenum, the jejunum and the ileum); MPO assay (duodenum and the ileum samples)	mucosal area, villus height, crypt depth; mucositis grade based on: submucosa and muscularis (thickening and/or oedema), lamina propria (infiltration of inflammatory cells and/or dilatation of lymphatic vessels), crypts (loss of crypts, architectural disruption, crypt abscess) and villi (fusion, stunting, disruption of enterocytes).	Mucositis was induced with a single i.p. injection (400 mg/kg) of 5-fluorouracil (5-FU; Hospira Nordic AB, Sweden). Saline was used in animals serving as healthy controls.	Ablation of L-cells led to impaired GLP-2 secretion; increased loss of body weight; lower small intestinal weight; lower crypt depth, villus height and mucosal area; and increased the mucositis severity score in mice given 5-fluorouracil. WT mice showed compensatory hyperproliferation as a sign of regeneration in the recovery phase. Co-treatment with exendin-4 and teduglutide rescued the body wei…
73	Zhang et al., 2018	Assessment of dose- response relationship of 5-fluorouracil to murine intestinal injury	male BABL/C mice (n=42)	5-Fluorouracil	control mice were given saline i.p.	Intestinal mucositis, body weight, food and water intake, diarrhea index, mobility	Daimine oxidase (DAO)	H&E staining (ileum and colon tissue); TUNEL assay (ileum and colon tissue)	Villus height (VH) of the ileum, and crypt depth (CD)	After one week of adaptive feeding, mice were intraperitoneally (i.p.) administered 5-FU (Tianjin Kingyork Group CO., LTD, China) at 25 mg/kg, 50 mg/kg, 100 mg/kg, 200 mg/kg or 400 mg/kg per day, for five days, while control mice were given saline i.p.	We found that mice in the 5-FU groups gradually lost body weight over time. Increasing doses of 5-FU resulted in more severe diarrhea, with a concomitant increase in mortality. Histopathological damage was more severe in mice that received higher doses of 5-FU. In addition, plasma diamine oxidase (DAO) activity decreased in experimental mice with intestinal injury in a dose-dependent way. TUNEL a…
74	Chen et al., 2021	Activation of G protein coupled estrogen receptor prevents chemotherapy-induced intestinal mucositis by inhibiting the DNA damage in crypt cell in an extracellular signal- regulated kinase 1- and 2- dependent manner	C57BL/6 mice	5-Fluorouracil, Cisplatin	control mice were given saline	Intestinal mucositis	Ki67	H&E staining (ileum 4 μm sections);TUNEL assay, immunohistochemistry (ileum tissue)	Histological scores based on: mucosal villi and crypt damage	The CIM model was established by intraperitoneal injection of 5-FU (30 mg/kg/day) for 5 consecutive days 2nd model: Cisplatin (5 mg/kg) was injected intraperitoneally on day 0 and day 2.	In conclusion, GPER activation prevents CIM by inhibiting crypt cell DNA damage in an ERK1/2-dependent manner, suggesting GPER might be a target preventing CIM.
75	Kim et al, 2015	Rebamipide attenuates 5-Fluorouracil-induced small intestinal mucositis in a mouse model	BALB/c mice (n = 40)	5-Fluorouracil	Control: Saline	Intestinal mucositis	TNF-α	H&E Staining	Body weights and diarrhea scales were assessed. Villi heights	30 mg/kg/day I.P. for 5 days	Administration of rebamipide may have significant protective effects against 5-FU-induced intestinal mucositis
76	Xiang et al, 2020	Protective effect of Andrographolide on 5-Fu induced intestinal mucositis by regulating p38 MAPK signaling pathway	BALB/c mice (n = 70)	5-Fluorouracil	Control (no tx)	Intestinal mucositis	PCNA, TNF-α, IL-1β and IL-6	H&E Staining, ELISA	Weight Loss, Diarrhea score, Villus height and crypt depth	70 mice were fed with standard feed and randomly divided into 7 groups (n = 10/group): control; IM group; loperamide group; 3 Andro-treated groups (25, 50, 100 mg/kg/day); Andro group (100 mg/kg/day). All mice except control and Andro groups were i.p injected with 5-Fu (100 mg/kg/day) for consecutive 5 days along with other drug treatments, whereas the control group was i.p injected with equal vo…	Andro has a protective effect against the pathogenesis of 5-Fu induced intestinal mucositis in vivo and in vitro. Andro regulated the p38 MAPK pathway and then suppressed the 5-Fu induced apoptosis of intestinal mucosal cells
77	Han et al, 2011	CXCL9 attenuated chemotherapy-induced intestinal mucositis by inhibiting proliferation and reducing apoptosis	BALB/c mice	5-Fluorouracil	PBS	Intestinal mucositis	CXCR3, CXCL9	H&E Staining, ELISA, IHC	Weight Loss, Diarrhea score, villus height and crypt depth	single dose 200mg/kg I.P. on Day 0	XCL9 was able to promote the proliferation and regeneration of intestinal cells by inhibiting the proliferation of normal intestinal mucosal cells prior to chemotherapy and by reducing the 5-FU-induced apoptosis in intestinal crypts.
78	Yeung et al, 2015	Amelioration of Chemotherapy-Induced Intestinal Mucositis by Orally Administered Probiotics in a Mouse Model	BALB/c mice (n = 72)	5-Fluorouracil	Control: Saline	Intestinal mucositis	TNF-α, IL- 1β, IL-6	H&E Staining; ELISA	Diarrhea score, pro-inflammatory cytokines serum levels, intestinal villus height and crypt depth and total RNA from tissue were assessed. Samples of blood, liver and spleen tissues were assessed for translocation.	30 mg/kg/day I.P. for 5 days	oral administration of probiotics Lcr35 and LaBi can ameliorate chemotherapy-induced intestinal mucositis in a mouse model.
79	Lu et al, 2015	The chemokine CXCL9 exacerbates chemotherapy- induced acute intestinal damage through inhibition of mucosal restitution	BALB/c mice	5-Fluorouracil	Control: 0.2 % HSA	Intestinal mucositis	CXCL	H&E Staining, IHC, ELISA	Villus Length, Crypt Depth	single dose 200mg/kg I.P. on Day 0	Neutralizing elevated CXCL9 with anti-CXCR9 antibodies successfully enhanced recon- stitution of intestinal mucosa and improved the survival rate of mice that received high-dose chemotherapy.
80	Torres et al., 2008	Lyprinol only partially improves indicators of small intestinal integrity in a rat model of 5-fluorouracil-induced mucositis	Female Dark Agouti rats (n = 48, 8/group)	5-Fluorouracil	Rats received saline + vehicle	Intestinal mucositis	Sucrase activity, MPO, Proliferating cell nuclear antigen (PCNA)	Sucrase activity assay (small intestinal samples); Myeloperoxidase (MPO) assay (Intestinal tissue); H&E staining (Sections of 4 μm thickness of small intestine); PCNA immunostaining (mid small intestine)	Histological features: crypt loss, crypt cell disruption, surface enterocyte disruption, goblet cell numbers, polymorphonuclear cell infiltration, submucosal thickening and muscularis externae thickening; Villus heights and crypt depths	Rats were allocated to 6 treatment groups (n = 8 rats/group): saline+vehicle (control), 5‑FU+vehicle, 5‑FU+high dose LyprinolTM (5‑FU+HDL), 5‑FU+low dose Lyprinol™ (5‑FU+LDL), 5‑FU+olive oil (5‑FU+OO) and 5‑FU+fish oil (5‑FU+FO). On day 5, rats were injected (intraperitoneal) with a single dose of 150 mg/kg 5‑FU	Small intestinal weight was significantly greater in rats treated with 5-FU+HDL, 5-FU+LDL and 5-FU+FO compared to 5-FU-treated controls (p < 0.05). Myeloperoxidase activity in the proximal and mid small intestine were significantly lower in 5-FU+OO-treated rats compared to 5-FU+vehicle-treated controls (p < 0.05). Histological damage severity was elevated in 5-FU+vehicle, 5-FU+OO and 5-FU+FO-trea…
81	Mashtoub et al., 2013	Emu oil expedites small intestinal repair following 5-fluorouracil-induced mucositis in rats	Female Dark Agouti rats (120–140 g) (n = 48, 8/group)	5-Fluorouracil	Negative control: Mice in Group 1: saline + water Positive control: Group 4: 5-FU + water	Intestinal mucositis, body weight, diarrhea	MPO, granulocyte macrophage-colony stimulating factor (GM-CSF), IFN-γ, interleukins (IL)-1α, 1β, 2, 4, 5, 6, 10, 12p70 and 13 and TNF-α, sucrase	13C-sucrose breath test (breath samples); H&E staining (sections 4 μm of small intestine); neutral mucin-secreting goblet cell (GC) staining (sections 4 μm of small intestine); Myeloperoxidase assay (Proximal jejunum tissue); Bio-Plex Rat Cytokine 12-plex panel (serum)	Villus height, crypt depth	Group 1: saline + water, Group 2: saline + olive oil (OO), Group 3: saline + EO, Group 4: 5-FU + water, Group 5: 5-FU + OO and Group 6: 5-FU + EO. Water, OO or EO (1 mL) was administered once daily . On day 5, all rats were intraperitoneally injected with a single dose of saline or the chemotherapeutic agent, 5-fluorouracil 150 mg/kg	In 5-FU-injected rats, only EO administration significantly increased VH in the ileum (day 8), jejunum and jejunum–ileum junction (days 8 and 9) compared to 5-FU controls (P < 0.05). GC count was significantly reduced by 5-FU (jejunum: days 8 and 9; ileum: day 8; P < 0.05) and EO increased ileal GC on days 10 and 11 compared to 5-FU controls. MPO activity was significantly increased in jejunum (d…
82	Lindsay et al., 2010	Orally administered emu oil decreases acute inflammation and alters selected small intestinal parameters in a rat model of mucositis	Female Dark Agouti rats (n 80; 110–150 g)	5-Fluorouracil	negative control group was gavaged with water, and it received a saline injection instead of 5-FU	Intestinal mucositis, body weight, faecal output, feed intake	Myeloperoxidase Activity, sucrase	Sucrose breath test (breath sample); Myeloperoxidase Activity assay (small intestine tissues); H&E staining (4 µm sections of small intestine tissues)	Villus height, crypt depth; Histological damage severity score: villus/crypt ratio, enterocyte disruption, reduction in goblet cell numbers, crypt disruption, crypt cell disruption, lymphocyte and polymorphonucleocyte infiltration, thickening/oedema of the submucosa and thickening of the muscularis externa	Groups : 5-FU and water, 48, 72 and 96 h, 5-FU and 0·5 ml emu oil, 48, 72 and 96 h; and 5-FU and 1 ml emu oil, 48, 72 and 96 h. A negative control group was gavaged with water, and it received a saline injection instead of 5-FU. At 0 h, all rats were intraperitoneally injected with a single dose of either saline (control group) or 5-FU (150 mg/kg)	In conclusion, emu oil was not able to maintain body weight and sucrase activity or to decrease histological severity scores following chemotherapy. However, it was able to decrease chemotherapy-associated inflammation in the small intestine, and alter the mucosal architecture in the recovery phase of mucositis. The promising results from the present study indicate that a further investigation of…
83	Kissow et al., 2012	Exogenous glucagon-like peptide-2 (GLP-2) prevents chemotherapy-induced mucositis in rat small intestine	Female Wistar rats (Taconic, Denmark) weighing about 200 g	5-Fluorouracil	healthy rats	intestinal mucositis	GLP-2	H&E staining (duodenum, jejunum, ileum and colon), blood samples	mucosal cross sectional area in mm2, villus height, crypt depth, immunoreactive cell counts	a single intraperitoneal injection of 5-fluorouracil (5-FU) 400 mg/kg	Used as adjuvant with chemotherapy, GLP-2 treatment would only be needed for few days, and this short term treatment will limit the risk of unwanted growth of unrecognized adenomas in the colon
84	Prisciandaro et al., 2011	Probiotic factors partially improve parameters of 5-fluorouracil-induced intestinal mucositis in rats	32 female dark agouti rats	5-Fluorouracil	healthy rats	intestinal mucositis	MPO	H&E staining (jejunum and ileum)	villus height, crypt depth, enterocyte disruption, goblet cell numbers,thickening of submuca and muscularis externa	animals were injected intraperitoneally with 5-FU 150 mg/kg	BR-11 and EcN SN may be able to partially protect the intestine from 5 FU induced mucositis
85	Machida et al., 2019	Potentiation of Glucagon-Like Peptide-2 Dynamics by Methotrexate Administration in Rat Small Intestine	Male Wistar rats weighing 180–200 g	Methotrexate (MTX) and 5-Fluorouracil	healthy rats	intestinal mucositis	GLP-2 and IGF-1, Epac1/2 mRNA Expression	ELISA, H&E staining (ileum)	anti-GLP-2 anitbody-posiitve cell count, expression of myeloperoxidase, morphology changes such as atrophy of villi	intraperitoneally with a single dose of either 50 mg/kg methotrexate or 100 mg/kg 5-fluorouracil.	methotrexate potentiated GLP-2 dynamics in rat small intestine at 24 h after a single administration
86	Al-Asmari et al., 2016	Alleviation of 5-fluorouracil-induced intestinal mucositis in rats by vitamin E via targeting oxidative stress and inflammatory markers	24 sprague dawley male rats (150-200g)	5-Fluorouracil	healthy rats	intestinal mucositis	NF-κB, COX-2 and i-NOS, MPO, MDA	MPO assay, LPO assay, H&E staining (?)	histology, villi height, crypt length	single intraperitoneal injection of 5-FU (150 mg/kg b. wt.)	Vit E contains antioxidant and anti-inflammatory effects against 5-FU induced mucositis
87	Logan et al., 2009	Is the pathobiology of chemotherapy-induced alimentary tract mucositis influenced by the type of mucotoxic drug administered? Cancer Chemother Pharmacol	81 female Dark Agouti rat	Methotrexate (MTX) and 5-Fluorouracil	healthy rats	oral mucositis, intestinal mucositis	NF-kB, TNF, IL-1 and IL-6	H&E staining (oral mucosa, jejunum and colon), immunohistology	epithelial thickness in oral mucosa, villus length, crypt length	a single dose of either methotrexate (1.5 mg/kg intramuscularly) or 5-fluorouracil (150 mg/kg intraperitoneally).	Both MTX and 5-FU administration caused histological evidence of tissue damage in the AT as well as changes in tissue expression of NF-KB and specific pro-inflammatory cytokines
88	George et al., 2018	A Judgement Bias Test to Assess Affective State and Potential Therapeutics in a Rat Model of Chemotherapy-Induced Mucositis	60 male sprague dawley rats	5-Fluorouracil	healthy rats	intestinal mucositis	N/A	H&E staining (distal ileum and proximal jejunum)	goblet cells, crypt and enterocyte, and villi lengths and disruptions	single injection intraperitoneally with 5-FU (150mg/kg)	Results from this study demonstrate that the judgement bias test utilised was efcacious to evaluate the emotional state of rats with chemotherapy-induced mucositis
89	Whittaker et al., 2016	Differential Effectiveness of Clinically-Relevant Analgesics in a Rat Model of Chemotherapy-Induced Mucositis	Female Dark Agouti rats (110-140g, n = 64)	5-Fluorouracil	Negative control: saline injection group. Positive control: 5-FU injection group	Intestinal mucositis, body weight, water/food intake	MPO	Myeloperoxidase (MPO) Assay (jejunum and ileum samples); H&E staining (4 μm sections of intestinal tissues)	Histological scoring based on: villus blunting, crypt distortion, reduction in goblet cell number, dilation of lymphatics, thickening of the submucosa, thickening of the muscularis externa, enterocyte disruption and lymphocytic cell infiltration. Each criterion was scored from zero (normal) to three (maximal damage) and expressed as a median score; Villus heights and crypt depths	Rats were randomly allocated to eight groups (n = 8): Saline injection (0.9% NaCl w/v), carprofen (15 mg/kg) + saline, buprenorphine (0.05 mg/kg) + saline, tramadol (12.5 mg/kg) + saline, 5-Fluorouracil (5-FU) injection, carprofen (15 mg/kg) + 5-FU, buprenorphine (0.05mg/kg) + 5-FU, tramadol (12.5 mg/kg) + 5-FU. On day 6, manually restrained animals received an intraperitoneal injection of 5-FU (…	At the dosages employed, all agents had an analgesic effect based on behavioural pain scores. Jejunal myeloperoxidase activity was significantly reduced by buprenorphine and tramadol in comparison to 5-FU control animals (53%, p = 0.0004 and 58%, p = 0.0001). Carprofen had no ameliorating effect on myeloperoxidase levels. None of the agents reduced the histological damage caused by 5-FU administr…
90	Saegusa et al., 2008	Changes in the mucus barrier of the rat during 5-fluorouracil-induced gastrointestinal mucositis	8 week old male Wistar rats (n=30, n=6/group)	5-Fluorouracil	Control received 0.5% CMC (carboxymethyl cellulose sodium) instead of 5-FU	Intestinal mucositis,	N/A	H&E staining: gatric or colonic mucosa	morphological changes in mucosa	5-FU was administered orally to rats at a dose of 50 mg/kg once daily for 5 days. Using anti-mucin monoclonal antibodies, the immunoreactivity in different areas of the rats’ GI tracts was compared, as well as the mucin content. Changes in the GI mucin during the process of recovery from the injury were also investigated. Immunohistochemical analysis of proliferating cell nuclear antigen (PCNA) w…	The activation of mucus cells in the jejunum, if appropriately manipulated, could lead to more effective prevention of CT-induced GI mucositis.
91	Kissow et al., 2012	Glucagon-like peptide-1 as a treatment for chemotherapy-induced mucositis	male Wistar rats	5-Fluorouracil	Control (saline)	Intestinal mucositis, diarrhea	N/A	Histology: duodenum, jejunum and ileum	vilus height, crypt depth	Mucositis was induced with a single intraperitoneal (IP) injection of 5-fluorouracil (5-FU) 400 mg/kg (Hospira Nordic AB, Sweden). The mice were treated with the agonists (NNC-GLP-2 and liraglutide) from day −2 until sacrifice on day 2, when intestinal injury was expected to be at its maximum. The 5-FU injection was given on day 0 at noon. BW and food intake were recorded each day. Sacrifice was …	GLP-1 and GLP-2 were secreted after intestinal injury, and recovery was delayed after treatment with exendin (9-39), indicating an important role for the peptides in the protection of the intestine from injury. GLP-1 treatment ameliorated mucositis, which suggests that mucositis and other acute intestinal disorders might benefit from treatment with GLP-1 analogues.
92	Tsuji et al., 2003	Simultaneous onset of acute inflammatory response, sepsis-like symptoms and intestinal mucosal injury after cancer chemotherapy	Nine-week-old inbred male Wistar rats (n-27)	5-Fluorouracil	Control ( Total parenteral nutrition solution without 5-FU)	Intestinal mucositis, diarrhea	TNFα and IL-6	H&E staining: upper jejunum	villi heights, villi width	Animals in the 5-FU group were continuously infused into the central vein for 96 hr (days 0–3) with 5-FU (100 mg/kg/day), which was aseptically dissolved in TPN solution (Fig. 1). Animals in the control group were given TPN solution without 5-FU. The dose and duration of 5-FU treatment were chosen so that they would be sufficient to induce GI mucosal injury while still remaining well below the le…	This study observed that administration of 5-FU resulted in delayed elevation of acute inflammatory cytokines, increased portal endotoxin content, simultaneous gut mucosal injury, bacterial translocation to the MLN and sepsis-like symptoms. These results may herald the promise that an attempt to alleviating gut mucosal injury during cancer chemotherapy may help to overcome the practical dose limi…
93	Cheah et al., 2014	Grape seed extract dose-responsively decreases disease severity in a rat model of mucositis; concomitantly enhancing chemotherapeutic effectiveness in colon cancer cells	Female Dark Agouti rats (n=64)	5-Fluorouracil	Control (either 5-FU or saline)	Intestinal mucositis, body weight, food and water intake, and urine and faecal output	MPO	H&E staining: jejunum and ileum	villus height, crypt depth, mucosal thickness	Female Dark Agouti rats were gavaged with grape seed extract (400–1000 mg/kg) or water (day 3–11) and were injected intraperitoneally with 5-Fluorouracil (150 mg/kg) or saline (control) on day 9 to induce mucositis. Daily metabolic data were collected and rats were sacrificed on day 12. Intestinal tissues were collected for histological and myeloperoxidase analyses. Caco-2 cell viability was exam…	Grape seed extract may represent a new therapeutic option to decrease the symptoms of intestinal mucositis while concurrently impacting on the viability of colon cancer cells.
94	Yazbeck et al., 2011	Non-invasive detection of a palifermin-mediated adaptive response following chemotherapy-induced damage to the distal small intestine of rats	Dark agouti rats (n = 10)	5-Fluorouracil	Control (saline)	intestinal mucositis, body weight, diarrhoea	N/A	H&E staining: jejunum and ileum	villus height, crypt depth	Mucositis was induced in female DA rats by a single intraperitoneal injection of the anti-metabolite chemotherapeutic drug 5-FU (150 mg/kg)	The SBT can monitor the ability of palifermin to modify the functional capacity of the small intestine in rats with intestinal mucositis. Further studies are indicated to investigate the prophylactic potential of palifermin against intestinal mucositis.
95	Bajic et al., 2022	Neuroimmunological complications arising from chemotherapy-induced gut toxicity and opioid exposure in female dark agouti rats	Female dark agouti rats (n=80)	5-Fluorouracil	Control (no tx)	Body weight, intestinal mucositis	IL-1B, GFAP, CD11b	MPO assay (Jejunal and ileal segments)	Intestinal MPO	Following acclimatization (−48 to 0 hr), rats were randomly assigned to four groups (n = 8; Figure 1): groups 1 and 2 assessed 72 hr endpoint (water+saline (SAL; 0.9% NaCl w/v) and water+5-FU, respectively) and groups 3 and 4 assessed 120 hr endpoint (water+SAL and water+5-FU, respectively). SAL or 5-FU (Mayne Pharma Pty, Ltd, Mulgrave, Victoria, Australia) were administered via single intraperit…	The chemotherapy-induced gut-derived neuroimmune consequences observed suggest a potential mechanistic contribution to central components of the cancer symptom cluster experience, while the opioid-related glial changes have implications for optimal pain management in this setting warranting further investigation.
96	Takechi H et al., 2014	Glutamine protects the small intestinal mucosa in anticancer drug-induced rat enteritis model	Seven-week-old male SD rats ; n=20 (5/ group)	5-Fluorouracil	health group	SMALL intestinal mucositis	IgA, serum diamine oxidase (DAO)	ELISA, H&E stanining	jejunal villous height; body weight	On day 1 - 5, orally administered at 20 mg/kg day	The jejunal villous height was recognized as shorter in the specimen from 5-FU treated rats compared with 5-FU+glutamine treated rats (p 0.001). Serum diamine oxidase activity in 5-FU+glutamine group were significantly superior to that in 5-FU group (p=0.028). IgA level in jejunal washing solution tended to be higher in 5-FU+glutamine group than that in 5-FU group (p=0.076). On the other hand, se…
97	Renck D et al., 2014	Human uridine phosphorylase-1 inhibitors: a new approach to ameliorate 5-fluorouracil-induced intestinal mucositis	Female Wistar rats (4–5 per group, 160–200 g)	5-Fluorouracil	negative control: received saline only	Intestinal mucositis	uridine levels ; MPO	H & E staning	weight and diarrhea,villus integrity	by intraperitoneal (i.p.) injection of 5-FU at a dose of 50 mg/ kg/ day	We found that one of the compounds, 6-hydroxy-4-methyl-1H-pyridin-2-one-3- carbonitrile was efficient to promote intestinal mucosa protection and to inhibit the hUP1 enzyme, increasing the uridine levels in the plasma of animals. However, the loss of body weight, diarrhea intensity or neutrophil migration remained unaffected.
98	Yamaguchi et al, 2016	Distinct TRPV1- and TRPA1-based mechanisms underlying enhancement of oral ulcerative mucositis- induced pain by 5-fluorouracil	Male Wistar rats (n=4-7/group)	5-Fluorouracil + acetic acid	Control: Saline	Oral mucositis, Intestinal mucositis	TRPV1 MPO	ELISA; bacteria counts	vial oral ulcerative mucositis score: 0, normal; 0.5, doubtful of the presence/absence of redness; 1, slight but definite redness; 2, severe redness; 3, focal pseudomembrane, without a break in the epithelium; 4, broad pseudomembrane, with a break in the epithelium within the AA-treated mucosal area; 5, virtual loss of epithelial and keratinized layers over the AA-treated mucosal area; and 6, sev…	5-Fluorouracil (40 mg/kg/day in saline) was intraperitoneally administered 3 times at 2-day intervals in the rats. As a control, saline alone was administered in the same manner. The accumulated dose of 5-fluorouracil (120 mg/kg) was similar to those reported in the previous studies of 5-fluorouracil administration in hamsters and rabbits. Based on the different body surface areas of humans and r…	5-FU-associated leukopenia permits excessive oral bacterial infection into the oral ulcer region, which causes enhanced spontaneous pain. These pain mechanisms can explain difficulties encountered in traditional treatments
99	Zheng et al, 2019	The protective effects of Aquilariae Lignum Resinatum extract on 5-Fuorouracil-induced intestinal mucositis in mice	Male Wistar and Kunming rats (n = 6)	5-Fluorouracil	Control: Saline and water	Intestinal mucositis, body weight, food intake, diarrhea	PCNA, COX2	H&E staining: ileum , ELISA; RT-PCR	villus height, crypt length	Kunming mice were randomly selected and divided into six experimental groups: normal control, toxic control, positive control (Lo; 4 mg/kg), AEE (200, 400 and 800 mg/kg). IM was induced by intraperitoneal injection of 5-Fu at a dose of 60 mg/kg/day for 5 days (1st–5th) (Liu et al., 2013). AEE and Lo were given orally 30 min prior to 5-Fu administration for seven days (1st–7th). The normal group r…	AEE protected aginst 5-FU induced IM by promoting enterocyte proliferative activity, maintaining the integrity of tight junction proteins, inhibiting oxidative stress and ameliorating inflammatory disturbances
100	Medeiros et al, 2018	Effects of simvastatin on 5-fluorouracil-induced gastrointestinal mucositis in rats	Wistar Rats (n = 12)	5-Fluorouracil	Control: 5-FU+saline group (5-FU/SAL) rats were treated with 5-FU (50mg/kg) plus 0.9% saline orally 1x/day for five days.	Intestinal mucositis	TNF-α, IL-1ß, IL-6	H&E Staining, ELISA	reduction of villi, atrophy, crypts	rats weighing 270±18g were divided into two groups. The 5-FU+saline group (5-FU/SAL) rats were treated with 5-FU (50mg/kg) plus 0.9% saline orally (gavage) once daily for five days. The 5-FU+simvastatin (5-FU/SIMV) group was treated with 5-FU (50mg/kg), plus simvastatin (10mg/kg), in the same way.	Simvastatin attenuates gastric and intestinal mucositis
101	Li et al, 2021	Effects of mild moxibustion on intestinal microbiome and NLRP3 inflammasome in rats with 5-fluorouracil-induced intestinal mucositis	male Sprague-Dawley rats weighing 140–180 g;N=40	5-Fluorouracil	normal rats without 5FU	Intestinal mucositis	tight junction protein; caspase-1, gasdermin D and NLRP3; tumor necrosis factor-α, interleukin (IL)-6, IL-1β, IL-18, IL-10	H&E staining, enzyme-linked immunosorbent assay; TUNEL to detect cell apoptosis; Immunofluorescence	weight; defecation score (diarrhea); colon length;villus height, crypt depth and mucosal thickness	a single intraperitoneal injection of 5-Fu on day six. The rats were injected with 5-Fu at a dose of 150 mg/kg	Moxibustion and probiotic treatments significantly increased the expression levels of tight junction proteins, reduced cell apoptosis and the expression levels of caspase-1, gasdermin D and NLRP3; they also decreased the serum levels of tumor necrosis factor-α, interleukin (IL)-6, IL-1β and IL-18, while increasing serum levels of IL-10. Moxibustion and probiotic treatments also corrected the redu…
102	Abalo et al, 2016	May cannabinoids prevent the development of chemotherapy-induced diarrhea and intestinal mucositis? Experimental study in the rat	Male Wistar rats (n=24)	5-FU	control animals treated with Vehicle+Saline	Intestinal mucositis	Ki67	H&E staining (Sections of 5 μm of ileum and colon); IHC (ileum and colon tissue samples)	Histological scores: general loss of mucosal architecture (graded 0–3, absent to severe), extent of inflammatory cell infiltrate (graded 0–3, absent to transmural), crypt abscess formation (0–1, absent or present), goblet cell depletion (0–1, absent or present), and muscular layer thickness (0–1, normal to reduced). Submucosa thickness	Male Wistar rats received vehicle or the non-selective cannabinoid agonist WIN 55,212-2 (WIN; 0.5 mg kg-1 injection-1 , 1 injection day-1 , 4 consecutive days) by intraperitoneal (ip) route; on the first 2 days, animals received also saline or 5-FU (150 mg kg-1 per injection, cumulative dose of 300 mg kg-1 ).	As shown radiographically, 5-FU induced significant gastric emptying delay (on days 1 and 4) and diarrhea (on day 4). WIN did not significantly alter the motility curves obtained for either control or 5-FU-treated animals but tended to reduce the severity of 5-FU-induced diarrhea and increased permanence of barium from day 1 to the beginning of day 4 in 5-FU-treated animals. 5-FU-induced mucositi…
103	Chen et al, 2020	Berberine regulates fecal metabolites to ameliorate 5-fluorouracil induced intestinal mucositis through modulating gut microbiota	Sprague-Dawley rats (n = 24)	5-Fluorouracil	Control: rats receive saline and PBS	Intestinal mucositis, body weight, diarrhea (stool consistency)	occludin, IL-1β, IL-6 and TNF-α	ELISA (ileum tissue); H&E staining, Immunohistochemistry staining (4 μm-thick slices ileum samples);	Colon length; changes of intestinal mucosa and inflammatory cell infiltration	The 5-Fu group and 5-Fu + BBR group rats were intraperitoneally administered with 5-Fu (40 mg/kg) once daily for 4 days (days 1–4), while control group rats were intraperitoneally administered with 0.9% saline. Meanwhile, 5-Fu + BBR group were treated with BBR (100 mg/kg in PBS) by oral gavage once daily for 8 days (days 1–8). The rats in the control group and 5-Fu group were administrated PBS (1…	Results showed that BBR treated rats displayed less weight loss, lower diarrhea score and longer colon length in 5-Fu treated rats. Meanwhile, BBR treatment significantly increased the expression of Occludin in ileum and decreased the d-lactate content in serum. Moreover, the expression of IL-1β, IL-6 and TNF-α in ileum were suppressed by BBR treatment. The pattern of fecal metabolism changed obv…
104	Rtibi et al., 2017	Contribution of oxidative stress in acute intestinal mucositis induced by 5 fluorouracil (5-FU) and its pro-drug capecitabine in rats	Adult male Wistar rats (n=40)	5-Fluorouracil, capecitabine (CAP)	Received 10 ml/kg of NaCl (0.9%)	Intestinal mucositis	MDA, SOD, CAT, GPx	H&E staining (intestinal tissue)	Histological scores based on: disruption of brush border and surface enterocytes, crypt loss/architectural disturbance, perturbation or distortion of crypt cells, crypt abscess formation, thickening and edema of the submucosal and muscularis externa layers.	Group I received 10 ml/kg of NaCl (0.9%, control group) by gastric gavage, group II received magnesium sulfate (MgSO4) by the oral route (1 ml/100 g of body weight (b.w.) of 10% solution), the group III was treated orally with CAP (500 mg/kg of b.w.) and group IV were intraperitoneally (IP) injected with 5-FU (100 mg/kg of b.w.).	These anticancer drugs caused many intestinal damages manifested by an elevation of fluid accumulation and imbalance in electrolytes secretion. The intestinal tissues from treated rats not only showed a significant increase in malondialdehyde (MDA), protein carbonylation and hydrogen peroxide (H2O2) production. but also showed a significant depletion of enzymatic and non-enzymatic antioxidant, su…
105	Mashtoub et al., 2016	Emu Oil Combined with Lyprinol™ Reduces Small Intestinal Damage in a Rat Model of Chemotherapy-Induced Mucositis	Female Dark Agouti rats (n=48)	5-Fluorouracil	Negative Control: Water+Saline receiving rats. Positive control: water+5FU group	Intestinal mucositis, body weight, food and water intake, and fecal and urine output	MPO	MPO assay (small intestinal tissue); H&E staining (small intestinal segments);	Villus height and crypt depth; histological scoring (0-3)	Rats were randomly allocated to six treatment groups (n = 8/group): water + saline, water + 5-FU, Olive Oil + 5-FU, Emu Oil + Olive Oil + 5-FU, Lyprinol™ + Olive Oil + 5-FU, and Emu Oil + Lyprinol™ + 5-FU. Water, Olive Oil, Emu Oil + Olive Oil, Lyprinol™ + Olive Oil or Emu Oil + Lyprinol™ (1 ml) was administered daily via oro-gastric gavage from Days 0 to 7 of the experimental period. On Day 5, a…	Myeloperoxidase activity was significantly increased in the jejunum and ileum following 5-FU, compared to saline controls. Both Olive Oil and Emu Oil + Lyprinol™ significantly reduced jejunal MPO levels (1.8-fold and 1.7-fold, respectively), whereas only Emu Oil + Lyprinol™ significantly decreased ileal MPO levels, relative to 5-FU controls. All oil treatments decreased histological severity scor…
106	Al-Asmari et al, 2016	Taurine ameliorates 5-flourouracil-induced intestinal mucositis, hepatorenal and reproductive organ damage in Wistar rats: A biochemical and histological study	Male Wistar rats (n = 24)	5-Fluorouracil	Control	Intestinal mucositis	MPO	H&E Staining	Villus Length, Crypt Depth, MPO activity	4 groups: Group I (control). Animals of groups II, III, and IV were given oral gavage of 5-FU at the dose of 50 mg/kg body weight for 4 days. Tau was given to the animals of the groups III and IV at the dose of 50 mg and 100 mg/kg body weight, respectively, 30 min before 5-FU administration.	Tau has strong preventive potential against complications of anticancer drug 5-FU and hence Tau may play an important role in combinational chemotherapy to enhance the therapeutic efficacy of anticancer drugs
107	Whitford et al, 2009	Effects of Streptococcus thermophilus TH-4 on intestinal mucositis induced by the chemotherapeutic agent, 5-Fluorouracil (5-FU)	DA and Sprague Dawley Rats (n = 60)	5-Fluorouracil	Control: Saline+Water	Intestinal mucositis, Body weight, food and water intake, and fecal and urine output	MPO, sucrase	H&E staining (2 μm sections of jejunum, mid-jejunum (JI) and ileum), Carbon-13 sucrose breath test (13C-SBT), MPO assay (jejunum, JI and ileum homogenates)	Qualitative histological assessment of damage in the jejunum	One of five treatment groups (n = 8–10): Saline + Water; 5-FU + Skim Milk; 5-FU + Live TH-4; 5-FU + Supernatant TH-4; and 5-FU + Dead TH-4. Treatments (1 ml) were administered daily via oro-gastric gavage from days -2 to +3. On day zero, animals were injected intraperitoneally with 5-FU (150 mg.kg-1) or saline.	The inhibitory effect of live TH-4 and TH-4 Supernatant on crypt fission suggests therapeutic utility in the prevention of disorders characterized by increased crypt fission, such as colorectal carcinoma.
108	Manzano et al., 2007	Intestinal toxicity induced by 5-fluorouracil in pigs: a new preclinical model	5-week-old domestic pigs (n=6/group)	5-Fluorouracil	Control (healthy, no tx)	intestinal vomit, diarrhea	N/A	H&E staining: small and large intestine	villous height, crypt depth	Animals were weighed and randomly assigned to one of two groups (n = 6): one group was fed ad libitum with the standard diet and the daily intake was recorded (healthy group), whereas the second group (treated group) underwent a moderate malnutrition by 30% of dietary restriction for 7 days. This period of moderate malnutrition was induced to simulate the undernutrition or weight loss found in ca…	This pig model of intestinal dysfunction closely mimics the common side effects of cancer chemotherapy in humans, and provides a useful tool for evaluating novel antimucotoxic agents.
109	Wong et al., 2021	TLR4 deficiency upregulates TLR9 expression and enhances irinotecan-related intestinal mucositis and late-onset diarrhoea	C57BL/6 (WT, 20–24 g, 6–8 weeks old) mice and Toll-like receptor 4 (Tlr4−/−)-deficient male mice (n = 48)	Irinotecan (CPT-11)	C57BL/6 wild type and Tlr4−/− mice received 0.9% saline (3.5 mL/kg, i.p.)	Intestinal mucositis, diarrhea	IL-10, IL-18	H&E staining (Sections of 5-μm thickness of ileum samples); ELISA (serum)	Intestinal villi length and crypt depth (for obtaining villus/crypt ratio). The mucosal injury was assessed using the adapted histopathological score system; Diarrhea	C57BL/6 wild type and Tlr4−/− mice received either 0.9% saline or irinotecan hydrochloride (45 or 75 mg·kg−1, i.p) once a day during four consecutive days	Mice injected with irinotecan presented systemic bacterial translocation and increased TLR4 immunostaining in the intestine. In line with the clinical findings, Tlr4 gene deficiency enhanced irinotecan-related diarrhoea and TLR9 expression in mice. An increased myeloperoxidase activity and Il-18 expression along with IL-10 decreased production in Tlr4−/− mice also indicated an intensified intesti…
110	Lian et al., 2017	Chemotherapy-induced intestinal inflammatory responses are mediated by exosome secretion of double-strand DNA via AIM2 inflammasome activation	AIM2-deficient mice, C57BL/6 wild-type mice (n differs for each experiment)	Irinotecan (CPT-11)	Mice treated with vehicle only	Intestinal mucositis, diarrhea	IL-1β, IL-6, IL-18	PicoGreen assay (intestinal tissue); ELISA (cell-depleted fluid); Confocal microscopy (Isolated dsDNA-containing exosomes); H&E staining (ileum sections)	Diarrhea severity, colon length, small intestine length; histopathology features	WT and AIM2−/− C57BL/6 mice were treated with CPT-11 (90 mg/kg, i.p) daily for 4 consecutive days. WT mice treated with vehicle as control. (n = 6/group)	Specifically, “self-DNA” released through exosome secretion enters the cytosol of innate immune cells and activates the AIM2 (absent in melanoma 2) inflammasome. This leads to mature IL-1β and IL-18 secretion and induces intestinal mucositis and late-onset diarrhoea. Interestingly, abrogation of AIM2 signalling, either in AIM2-deficient mice or by a pharmacological inhibitor such as thalidomide, …
111	Chen et al., 2013	Intestinal glucuronidation protects against chemotherapy-induced toxicity by irinotecan (CPT-11)	Ugt1F/F, Ugt1ΔHep, and Ugt1ΔGI adult male mice (n = 10/group)	Irinotecan (CPT-11)	Mice not treated with CPT-11; Ugt1F/F mice	Intestinal mucositis, body weight	Ki67, β-catenin, IL-6,	H&E staining (6-μm-thick sections of duodenum, jejunum, ileum, and colon samples); immunohistochemical staining (intestinal tissue); Western blots; RT-PCR (intestinal tissue); Bilirubin and SN-38 Glucuronidation Assays	Villus heightl, crypt damage, goblet cells, intestinal integrity	CPT-11 was administered to mice once per day for 4 constitutive days by i.p. injection to each group Ugt1F/F, Ugt1ΔHep, and Ugt1ΔGI mice at various dosages. 10 or 25 mg/kg for assessment of mucosal damage.	CPT-11–treated Ugt1ΔHep mice showed a similar lethality rate to the CPT-11–treated Ugt1F/F mice. However, Ugt1ΔGI mice were highly susceptible to CPT-11–induced diarrhea, developing severe and lethal mucositis at much lower CPT-11 doses, a result of the proliferative cell loss and inflammation in the intestinal tract. Comparative expression levels of UGT1A1 in intestinal tumors and normal surroun…
112	Wessner et al., 2007	Green tea polyphenol administration partly ameliorates chemotherapy-induced side effects in the small intestine of mice	Female BALB/c mice	Irinotecan (CPT-11)	normal rats who received saline instead	intestinal mucositis	NF-κB, MIP-2	H&E staining (ileum)	villus shortening, inflammation, massive destruction of epithelial layer, and cellular debris	challenged intraperitoneally on 2 consecutive days with 0.17 g IT-hydrochlorid-trihydrat (Campto; Aventis)/kg .	administration of the chemotherapeutic agent IT to healthy mice resulted in severe small intestinal mucosa damage
113	de Alencar et al., 2017	Side-Effects of Irinotecan (CPT-11), the Clinically Used Drug for Colon Cancer Therapy, Are Eliminated in Experimental Animals Treated with Latex Proteins from Calotropis procera (Apocynaceae)	40 Adult male Swiss mice weighing 23 ± 3.0 g,	Irinotecan (CPT-11)	healthy mice	intestinal mucositis, diarrhea and weight loss	TNF-a and IL1b, iNOS, COX-2, and NF-κB	H&E staining (duodenum), MPO assay,	villi and crypt ratio	irinotecan administed intraperitoneally at 75mg/kg once a day for 4 days	the inflammatory response in irinotecan-induced mucositis was modulated by the laticifer proteins of C. procera (LP) in mice
114	Arifa et al., 2022	Eosinophil plays a crucial role in intestinal mucositis induced by antineoplastic chemotherapy	Δdb/Gata1−/−mice (BALB/c genetic background) crossed with WT BALB/C mice for several generations	Irinotecan (CPT-11)	healthy mice	intestinal mucositis, diarrhea	cytokines CCL11, CCL24, CXCL1, TNF and IL- 1β	MPO assay, cytokine measurement, clinical score of faeces, H&E staining (small intestine), EPO assay	intestine length, EPO/MPO activity, histoloogical analysis and cytokine concentrations	Irinotecan (Camptosar®, Eurofarma, Brazil, 75 mg/kg) was administered intraperitoneally (i.p.) once a day for four consecutive days. Evasin-4 (s.c., 0·1 µg/kg; kindly provided by Dr. Amanda Proudfoot, MerckSerono, Geneva, Switzerland) or saline was administrated 12 h and 1 h before the first dose of irinotecan in the treated group or in the vehicle group respectively.	a crucial role for eosinophils in mediating intestinal damage in the context of irinotecan- induced mucositis in mice. Evasin- 4 treatment reduces the recruitment of these cells
115	Pedroso et al., 2015	Evaluation of mucositis induced by irinotecan after microbial colonization in germ-free mice	GF and CV 6–8-week-old female NIH Swiss mice	Irinotecan (CPT-11)	healthy mice	intestinal mucositis	sIgA levels, EPO and MPO levels, IL-1b, TNF-a and IL-10)	H&E staining (small intestine), Schiff/Alcian blue staining, immunohistochemistry, ELISA	intestinal permeability, cytokines, immunohistochemistry, histology	i.p. injected with 75 mg/kg of irinotecan for 3 consecutive days	the intestinal microbiota plays a significant role in the development and severity of irinotecan treatment
116	Arifa et al., 2014	Inflammasome activation is reactive oxygen species dependent and mediates irinotecan-induced mucositis through IL-1β and IL-18 in mice	Wild-type (WT) and gene-deficient (il-18-/- and gp91phox-/-) male C57BL/6 mice (6 to 8 weeks old) ; Apoptosis-associated speck-like protein containing a C-terminal caspase recruitment domain (ASC) knockout (asc-/-) mice; Caspase-1 knockout mice (casp-1-/-) mice (n differs with different experiment)	Irinotecan hydrochloride (CPT-11)	Negative control: mice received saline	Intestinal mucositis, body weight	MPO, IL18, IL-1β, caspase-1, total thiobarbituric acid–reactive substance (index of MDA), glutathione (GSH)	ELISA (ileum samples); Myeloperoxidase Assay (ileum sample); Western Blott (supernatants of ileum samples); H&E staining (5 μm sections of ileum tissues)	Height of the mucosal villous, crypt depth, villus/crypt ratio; Histological scores (0-3 based on: )intensity of mononuclear and polymorphonuclear infiltrates in the lamina propria, changes in the architecture of the mucosa, decreased villus height, and ulceration.	The experimental intestinal mucositis in mice was induced as previously described and modified for our experimental conditions. Saline or irinotecan (75 mg/kg) was administered i.p. once per day for 4 consecutive days in C57BL/6 wild-type, gp91phox-/-, il-18-/-, casp-1-/-, and asc-/- mice. (n = 3-10/group)	Therefore, this is the first study, to our knowledge, to demonstrate that ASC/caspase-1 is necessary for IL-1β and IL-18 production during irinotecan-induced mucositis. More importantly, this study is unique in that it indicates that this pathway is crucial for mucositis after irinotecan injection. Irinotecan treatment resulted in increased IL-1β and IL-18 production in ileum and NOX-2–dependent …
117	Lima-Júnior et al., 2014	Targeted inhibition of IL-18 attenuates irinotecan-induced intestinal mucositis in mice	Mice (n= 84)	Irinotecan (CPT-11)	Control (saline)	Intestinal mucositis, Diarrhea	IL-18 and IFN-γ	Immunohistochemical detection: inducible NOS (iNOS) and nitrotyrosine ELISA (cytokine assay): IL-18 and IFN-γ (intestinal samples)	Diarrhea assessment, length of intestinal villi (photomicrographs),	Wild type (WT), IL-18 or caspase-1 knockout mice were treated with either saline or irinotecan (60 mg·kg−1 per 4 days, i.p.) or the IL-18 binding protein (IL-18bp, 10 mg·kg−1) before irinotecan. On day 5, diarrhoea was monitored and proximal intestinal strips were obtained for histopathology, in vitro gut contractility, myeloperoxidase (MPO) and inducible NOS (iNOS) activity, and detection of IL-…	Targeting IL-18 function may be a promising therapeutic approach to decreasing the severity of intestinal mucositis during irinotecan treatment regimens.
118	Lima-Júnior et al., 2020	Involvement of nitric oxide on the pathogenesis of irinotecan- induced intestinal mucositis: role of cytokines on inducible nitric oxide synthase activation	Inducible nitric oxide synthase–knockout mice (iNOS−/−) and counterpart wild-type animals, C57BL/6 (WT), weighing 20–22 g (n=5-6)	Irinotecan (CPT-11)	Control (no tx)	intestinal mucositis, diarrhoea	TNF-, IL-1, and KC (murine IL-8 homologue), MPO	H&E staining: duodenum ELISA: TNF-, IL-1, and KC (murine IL-8 homologue)	villus height, crypt depth	WT animals were given either saline (3.5 ml/kg s.c.), aminoguanidine (50 mg/kg s.c., twice a day/4 days), or loperamide chloride (10 mg/kg s.c., twice a day on the Wrst two days and 30 mg/ kg on the third and fourth days) alone or in combination with irinotecan (a topoisomerase I inhibitor, 60 mg/kg i.p., once a day/4 days), 1 h before and 12 h following the administration of irinotecan. iNOS¡/¡ …	This study suggests a role of nitric oxide in the pathogenesis of irinotecan-induced intestinal mucositis and also provides evidence for the participation of cytokines on iNOS induction.
119	Secombe et al., 2021	Intestinal toll-like receptor 4 knockout alters the functional capacity of the gut microbiome following irinotecan treatment	Tlr4ΔIEC mice (n = 31)	Irinotecan (CPT-11)	Control (no tx)	gastrointestinal mucositis, body weight, diarrhea	N/A	H&E staining: distal colon	crypt cells, PMN	Study 1—colorectal tumor model MC-38 colorectal cancer cells [9] (kind gift from Michelle Teng, QIMR Berghofer) were cultured, and 2 × 106 cells were subcutaneously injected into the right flank of WT and Tlr4ΔIEC mice, that had been co-housed since weaning (total n = 31, aged 12 ± 4 weeks). When the tumor reached approximately 0.2 cm3 (approximately 7 ± 1 days), mice were intraperitoneally injec…	Tlr4ΔIEC and WT had no baseline compositional microbiome differences, but functional differences at baseline and following irinotecan. FMT altered some aspects of irinotecan-induced gastrointestinal toxicity.
120	Boeing T et al., 2020	Luteolin prevents irinotecan-induced intestinal mucositis in mice through antioxidant and anti-inflammatory properties	female Swiss mice (25-30g); N=50 (10 per group)	Irinotecan (CPT-11)	naïve group without Irinotecan	intestinal mucositis,diarrhea	GSH, LOOP (lipid hydroperoxides), MPO, ROS, CYTOKINE, Nitrite	Vascular permeability by Evans blue dye; tissue sample of duodenum and colon: H&E Stain; or for histochemical analysis of mucin content and goblet cells number with periodic acid-Schiff (PAS) and Alcian blue, respectively; leukocyte recruitment assay; Immunofluorescence; MTT assay; Cytokine ELISA;	Body weight; diarrhea score; weight/length ratio of intestine;oedema in the duodenum and colon;Globet cell number;mucin-like glycoproteins level; number of leukocytes; histologic score; Villus height measurements; crypt depths	7th to 10th day, irinotecan was given i.p. at a dose of 75 mg/kg/day to the Veh and Lut groups to induce intestinal mucositis	Luteolin does not interfere in the digestive motility rate. 1. In a diarrhoeal state induced by irinotecan, digestive motility rate was significantly lower in the vehicle-treated mice, than that in the naïve group, while mice treated with luteolin (30 mg/kg, p.o.) did not show significant changes in this parameter (Figure S1B). Luteolin attenuates clinical parameters and signs of irinotecan-induc…
121	Boeing T et al., 2021	Irinotecan-induced intestinal mucositis in mice: a histopathological study	Swiss female mice (25-30 g); N=12 (6/group)	Irinotecan (CPT-11)	vehicle control (VEH: Saline, 10 ml/kg, i.p.) for 4 days	Intestinal mucositis	NOT specified	H&E staining (small intestine and colon) for histopathological and morphometric analysis.	mucosal histoarchitecture loss score; cellular infiltrate score; epithelitis score; villus/crypt ratio reduction;cryptitis score;thickness (μm) of the muscle, submucosa, mucosa, height, and width of villi (in the duodenum) and width and depth of the crypts ;mitotic figures; intraepithelial lymphocytes count;Evaluation of the enteric nervous system	irinotecan (IRI, 75 mg/kg, i.p.) for 4 days	1. duodenum of mice exposed to irinotecan suffered extensive damage such as histoarchitecture loss and flattening of the mucosa, villus and crypts, severe extension of the cel- lular infiltrate, and vacuolar degeneration in the cytoplasm of enterocytes can be observed, suggesting hydropic degen- eration and abscess formation. Score for the histoarchitecture loss of the duodenum was 2.0-folds high…
122	Gallotti B et al., 2021	Effects of dietary fibre intake in chemotherapy-induced mucositis in murine model	female C57BL/6 mice (6–8 weeks old); N=48 (6/group)	Irinotecan (CPT-11)	PBS i.p.	Intestinal mucositis	eosinophil peroxidase (EPO) and myeloperoxidase (MPO)	Blood, intestines, faeces and femurs sample, H & E staining,	Body weight, clinical score(diarrhoea and faecal blood),alterations in mucosal architecture and polymorphonuclear cells infiltrate.	started on day 10, and daily doses of irinotecan (75 mg/kg) were administered for three con- secutive days, between 09.00 and10.00 hours, via intraperitoneal	Mice that received the HF diet showed decreased immune cells influx and improved histopathological parameters in the intestine, compared with mice that received the normal diet; The HF diet decreased intestinal permeability induced in the mucositis model when compared with the control group. This effect was not observed for acetate alone, which did not improve gut permeability; MIce that received…
123	Arifa RDN et al., 2016	The reduction of oxidative stress by nanocomposite Fullerol decreases mucositis severity and reverts leukopenia induced by Irinotecan	Wild-type (WT) and gene-deficient (Gp91phox-/-) male C57BL/6 mice (6–8 weeks old)	Irinotecan (CPT-11)	healthy group	Intestinal mucositis	EPO, MPO, TBARS(thiobarbituric acid-reactive substance), GSH,IL-1􏰀	ELISA ;H&E staining	body weight;small intestine length; fecal blood score, villous height, crypt depth; histological score (based onintensity of the mononuclear and polymorphonuclear infiltrates in the lamina propria, changes in the architecture of the mucosa, decreased villus height and ulceration)	Irinotecan (75 mg/kg) was administered intraperitoneally (i.p.) once a day for four consecutive days	Irinotecan therapy resulted in weight loss, an increased clinical score and intestinal injury. Treatment with Fullerol attenuated weight loss, decreased clinical score and intestinal damage. Irinotecan also induced increased ROS production in enterocytes, oxidative stress, IL-1􏰀 production, neutrophil and eosinophil influx in the ileum. Fullerol treatment decreased production of ROS in the entero…
124	Guabiraba et al., 2014	IL-33 targeting attenuates intestinal mucositis and enhances effective tumor chemotherapy in mice	BALB/c mice (3-5 per group)	Irinotecan (CPT-11)	Vehicle (DPBS)	Intestinal mucositis, Diarrhea, Body weight loss	MPO, IL-33, sST2, IL-8, CXCL1, CXCL2, CCL2	H&E Staining (5 μm sections of intestinal tissue), ELISA (serum), IHC (sections of intestinal tissue)	Mucositis severity score: rade 0, no lesion; grade 1, <10% crypts contain individual necrotic cells, grade 2, >10% crypts contain necrotic cells but the crypt architecture is intact; grade 3, >10% crypts contain necrotic cells showing focal loss of crypt architecture (<20%), villi are shortened, and variable hypertrophy/hyperbasophilia apparent in the remaining crypt cells; grade 4, same as grade…	Briefly, vehicle (45 mg/ml of sorbitol NF powder, 0.9 mg of lactic acid, USP and DPBS, pH 3.5-3.8) or CPT-11 (60 mg/kg) was administered intraperitonally (i.p.), for two (mild mucositis) or four (severe mucositis) consecutive days (from day 0 to day 3)	IL-33 mediates mucosal damage during cancer chemotherapy and that IL-33 blockade leads to a beneficial outcome of chemotherapy in a murine model of carcinoma.
125	Fernandes et al., 2018	Role of regulatory T cells in irinotecan-induced intestinal mucositis	C57BL/6 male mice	Irinotecan (CPT-11) hydrochloride, cyclophosphamide	control (saline)	intestinal mucositis, survival, diarrhoea	MPO	H&E staining: ileum	length of villi and crypt	The mice received irinotecan (75 mg kg− 1/day, i.p) for four days or saline (3.5 mL kg− 1, i.p.) as a control. For the depletion of regulatory T cells, the mice received a low single dose of cyclophosphamide (100 mg kg− 1, i.p), 2 h before the first administration of irinotecan.	Tregs are important in the control of intestinal damage induced by irinotecan, and their depletion showed a deleterious effect on IM. Activation of these cells appears to be a compensatory mechanism for intestinal inflammation.
126	Ouyang et al., 2019	Protective effect of curcumin against irinotecan‑induced intestinal mucosal injury via attenuation of NF‑κB activation, oxidative stress and endoplasmic reticulum stress	BALB/c mice (n = 18)	Irinotecan (CPT-11)	Control (saline)	Intestinal mucositis, diarrhoea, body weight	NF‑κB, IL-1β, IL-2, IL-6, SOD, GPx, MDA, GSH	H&E staining: small intestine; ELISA; IHC Staining; Flow cytometry	villi length, crypt structures	The 18 BALB/c-nu mice were randomly assigned to 3 groups as follows: The normal control group (CON), the diarrhea model group (CPT-11) and curcumin therapy group (CPT-11 + CUR) (n=6 mice per group). Mice were intraperitoneally injected with CPT-11 (75 mg/kg) for 4 days to establish a model of late-onset diarrhea. Mice in the curcumin therapeutic group were intraperitoneally injected with CPT-11 (…	curcumin exerted protective effects against CPT‑11‑induced intestinal mucosa injury.
127	Cechinel-Zanchett et al., 2019	Flavonoid-rich fraction of Bauhinia forficata Link leaves prevents the intestinal toxic effects of irinotecan chemotherapy in IEC-6 cells and in mice	Swiss mice (25–35 g) and C57BL/6 mice (20–25 g) (n=24)	Irinotecan (CPT-11)	Negative Control: mice received saline	Intestinal mucositis, diarrhea, intestinal mobility	TNF-α, GSH, MPO,	H&E staining (duodenum and colon tissue); ELISA; MPO assay (duodenum and colon tissue)	Integrity of the mucin layer and goblet cells in the duodenum	The mice were randomly divided into different groups (n = 6) and orally treated with vehicle (water, 10 ml/kg), loperamide (10 mg/kg), or FRF-BF (100 mg/kg) during 14 days. Seven days after the first oral administration, the animals received irinotecan (75 mg/kg, i.p) once a day by 5 days. Another group of mice treated with vehicle, named naive group, received saline (10 ml/kg, i.p) instead of ir…	FRF‐BF (100 mg/kg, p.o) presents promising pharmacological potential to prevent and attenuate the severity of intestinal mucositis during chemotherapy treatment, related to the presence of kaempferitrin.
128	Wardill et al., 2016	Irinotecan-Induced Gastrointestinal Dysfunction and Pain Are Mediated by Common TLR4-Dependent Mechanisms	BALB/c-wild-type (WT) and BALB/c-Tlr4−/−billy mice (n=82)	Irinotecan (CPT-11)	Control mice received the sorbitol/lactic acid buffer only	Intestinal mucositis, diarrhea, weight change, intestinal permeability	Serum Limulus Amebocyte Lysate (LAL) endotoxin, caspase-3, Ki67, IL1β, IL6, TNFα, IL10, IFNγ, IL2, IL17α, and MCP-1	Haematoxylin and eosin (H&E) staining, IHC (5-μm sections of jejunum, ileum, and colon cut); Serum Limulus Amebocyte Lysate (LAL) endotoxin assay (serum)	Based on histological criteria: villous atrophy, disruption of brush border and surface enterocytes, crypt loss/architectural disruption, disruption of crypt cells, infiltration of polymorphonuclear cells and lymphocytes, dilation of lymphatics and capillaries, and edema.	Mice were treated with a single 270 mg/kg intraperitoneal (i.p.) dose of irinotecan hydrochloride (kindly provided by Pharmacia/Pfizer) prepared in a sortibol/lactic acid buffer (45 mg/mL sorbitol/0.9 mg/mL lactic acid; pH 3.4; Sigma-Aldrich; D-sorbitol #S1876, lactic acid #252476), which was shown in pilot work to cause reproducible diarrhea with no mortality. Control mice received the sorbitol/…	These data indicate that TLR4 is uniquely positioned to mediate irinotecan-induced gut toxicity and pain, highlighting the possibility of a targetable gut/CNS axis for improved toxicity outcomes
129	Quintanilha et al., 2022	Bifidobacterium longum subsp. longum 51A attenuates intestinal injury against irinotecan-induced mucositis in mice	Female 6–8 weeks-old BALB/c mice weighting 20–22 g (n = 48)	Irinotecan (CPT-11)	control (saline)	intestinal mucositis,	TNF, IL-1β, IL-6, and IL-10, Myeloperoxidase (MPO), neutrophils,	H&E staining: ileum and jejunum ELISA	Villus height, crypt depth IgA	For this purpose, twenty-four mice were randomly separated into the following four groups with six animals each: Control group (CTL): mice received 0.1 mL of sterile saline administered orally (p.o.); Probiotic control group (BL51A): mice received a 0.1 mL suspension of B. longum 51A in a concentration of 1 × 109 CFU/mL p.o.; Mucositis control group (MUC): mice with irinotecan-induced mucositis r…	These results showed that oral administration of B. longum 51A protects mice against intestinal damage caused by irinotecan, suggesting its use as a potential probiotic in therapy during mucositis
130	Howarth et al., 2006	A non-invasive method for detection of intestinal mucositis induced by different classes of chemotherapy drugs in the rat	Female Dark Agouti rats (n = 40, 8/group)	Doxorubicin, Etoposide, Irinotecan, Cyclophosphamide	Group 1 - rats received saline	Intestinal mucositis, body weight	Myeloperoxidase, sucrase	Myeloperoxidase assay (small intestine samples); H&E staining (Sections of 4 μm thickness of segments of duodenum, jejunum, and ileum); Sucrose breath test (breath samples); Total small intestinal sucrase activity assay (small intestinal residual tissues)	Untreated rat intestinal tissue was used as a baseline reference to grade the histological criteria that included villous blunting, enterocyte disruption, crypt distortion, lymphoid cell infiltration and oedema, each graded from 0-3	Group 1: Saline vehicle (V); Group 2: Doxorubicin (Doxo); Group 3: Etoposide (Etop); Group 4: Irinotecan (Irin) and Group 5: Cyclophosphamide (Cy) and Etoposide in combination (Cy + Etop). Each animal was injected intraperitoneally with either saline (V) or their respective chemotherapy drug. Chemotherapy drug details and doses were as follows:-Doxo [20 mg/kg]; Etop [80 mg/kg]; Irin [80 mg/kg]; a…	Intestinal damage in representative sections of small intestine from all chemotherapy drug treatment groups in the current study reflected the body weight data, with maximal damage apparent following Etoposide and Cyclophosphamide treatment, with Irinotecan producing lesser damage, and Doxorubicin intermediate. We conclude that the SBT has the potential to noninvasively detect and monitor the dev…
131	Bowen et al., 2007	Role of p53 in irinotecan-induced intestinal cell death and mucosal damage	40 female DA rats implanted with a tumour inoculoum	Irinotecan (CPT-11)	normal rats	intestinal mucositis	Bcl-xL, Bax, Bak, Bid, p21 and p53	H&E staining (jejunum and colon)	diarrhea, apoptosis of crypt cells, villus shortening, hyperplasia	CPT-11 was a generous donation from Pfizer (Kalamazoo, Michigan, USA) and was kept at a concentration of 20 mg/ml diluted in a sorbitol/lactic acid buffer as described previously	CPT-11 treatment of rats caused deleterious effects in small and large intestine
132	Al-Dasooqi et al., 2011	Selection of housekeeping genes for gene expression studies in a rat model of irinotecan-induced mucositis	Thirty female Dark Agouti rats were used in this study, weighing between 150 and 170 g	Irinotecan (CPT-11)	healthy rats	intestinal mucositis	GAPDH, Ywhaz, B2M, Ppia, - actin, Tbp, UBC, Hprt, RNAP2, SDHA, ARBP	H&E staining (jejunum and colon), immunohistochemistry	diarrhoea	a single intraperitoneal dose of 200 mg/kg irinotecan in sorbitol/lactic acid buffer	villus blunting, epithelial atrophy and increased intensity of inflammatory cell infilltrate. Increased RNAP2 and Ppia expression
133	Al-Azri et al., 2015	Involvement of matrix metalloproteinases (MMP-3 and MMP-9) in the pathogenesis of irinotecan-induced oral mucositis	Eighty-one female Dark Agouti (DA) rats, weighing between 150 and 170 g	Irinotecan (CPT-11)	healthy rats	oral mucositis	MMP-3 and MMP-9	H&E staining (tongue), immunohistochemistry,	levels of MMP-3 and MMP-9 expression, epithelial atrophy, oral ulceration	a single intra-peritoneal dose of 200 mg/kg irinotecan	irinotecan caused epithelial atrophy in oral mucosa, MMP-3 and MMP-9 increased following irinotecan
134	Bateman et al., 2016	Serum-derived bovine immunoglobulin/protein isolate in the alleviation of chemotherapy-induced mucositis	192 female dark agouti rats	Irinotecan (CPT-11)	healthy rats	intestinal mucositis	caspase-3 (apoptosis marker) and ki67 (proliferation marker)	H&E staining (jejunum and colon)	bodyweight changes and incidence of diarrhoea and clinical symptoms of stress, histological damage, villus length, crypt depth	intraperitoneal administration of 200 mg/kg irinotecan	The overall incidence, severity and duration of diarrhoea, and clinical symptoms of mucositis were decreased in irinotecan-treated animals that had received SBI.
135	Al-Dasooqi et al., 2011	Irinotecan-induced alterations in intestinal cell kinetics and extracellular matrix component expression in the Dark Agouti rat	Female dark agouti rats weighing 150–170 g (n = 48)	Irinotecan (CPT-11)	Negative controls: control group rats are not treated with irinotecan	Intestinal mucositis, body weight, diarrhea	Ki67, collagen IV, ECM proteins (collagen), fibronectin and laminin 1 and 2	H&E staining (jejunum and colon samples); TUNEL assay (44 μm sections of jejunum and colon samples); Immunohistochemistry (jejunum and colon sections); Masson trichrome staining and picro-sirius red staining (jejunum and colon samples)	Architectural disturbances, presence of degenerative enterocytes and inflammatory cell infiltrate.	Rats were randomly allocated into control (n = 6) or experimental groups (n = 42). Experimental group rats received 0.01 mg/kg subcutaneous atropine to reduce cholinergic reaction to irinotecan immediately prior to the administration of a single intraperitoneal dose of 200 mg/kg irinotecan, which has previously been shown to cause gastrointestinal mucositis	Irinotecan halved cellular proliferation in the jejunum and colon at 48 and 24 h, respectively, while apoptosis peaked at 6 h (P < 0.05). There was a substantial increase in total collagen deposits around crypts from 24 h in both regions. However, collagen IV expression decreased significantly in the crypt region in a delayed fashion (P < 0.05). Fibronectin expression decreased significantly in j…
136	Al-Dasooqi et al., 2010	Matrix metalloproteinases are possible mediators for the development of alimentary tract mucositis in the dark agouti rat	Rat (n=48)	Irinotecan (CPT-11)	Control (n=6, no tx)	Intestinal mucositis, mortality, body weights and diarrhea	MMPs (Matrix metalloproteinases)	H&E staining: tissue damage of jejunum and colon MMP immunostaining (jejunal villi and crypts)	Diarrhea severity, intesitnal mucosa damage	Dark agouti rats were administered a single 200 mg/kg intraperitoneal dose of irinotecan and killed at 1, 6, 24, 48, 72, 96 and 144 h following treatment. Hematoxylin and eosin staining, immunohistochemistry and realtime polymerase chain reaction were used to assess histopathological damage and MMP expression in the jejunum and colon. Marked histopathological evidence of mucositis was observed in…	In conclusion, an augmentation in the expression profiles of MMP-1, -2, -3, -9 and -12 and their inhibitors TIMP-1 and -2 correlated with the histopathological alterations in the tissue following irinotecan treatment. This prompts the consideration of MMPs as possible mediators of damage in the AT following chemotherapy. Further studies are now required in order to elucidate the specific roles of…
137	Logan et al., 2008	Serum levels of NF-κB and pro-inflammatory cytokines following administration of mucotoxic drugs	Female DA rats (n=243)	Irinotecan (CPT-11)	Control (no tx)	oral mucositis, Intestinal mucositis, diarrhea	NFκB, TNF, IL-1β and IL-6	ELISA (serum), H&E staining (jejunum sections)	oral epithelial thickness, jejunal crypt length, colon crypt length	Female DA rats (n = 243) were given a single dose of irinotecan (200 mg/kg intraperitoneally), methotrexate (1.5 mg/kg intramuscularly) or 5-fluorouracil (150 mg/kg intraperitoneally) and killed 30, 60, 90 minutes, 2, 6, 12, 24, 48 or 72 hours later. Control rats received no treatment. Blood samples were taken via cardiac puncture and centrifuged at 5000 rpm to collect serum. Serum levels of NFka…	Although changes in serum levels of NFkappaB, TNF, IL-1beta and IL-6 preceded histological changes in tissues, it was concluded that measurement of these factors was not useful in predicting mucosal damage because of the critical time constraints between detectable serun changes and the histological damage. This study highlighted the systemic effects of the drugs. Further studies are required to …
138	Gibson RJ et al., 2005	Palifermin reduces diarrhea and increases survival following irinotecan treatment in tumor-bearing DA rats	Tumor-bearing female DA rats weighing approximately 150 g	Irinotecan (CPT-11)	mice received buffer control	small intestinal mucositis	NA	In Situ Cell Death Detection Kit AP (detect apoptosis); H&E staining	diarrhea ; weight;Intestinal morphometry (villus area, crypt length)	a doses of 150 mg/kg irinotecan on 2 consecutive days	Animals pretreated with palifermin tolerated irinotecan treatment better than control animals with less severe diarrhea and reduced mortality. Small and large intestinal weights were maintained. Intestinal morphometry was not maintained in palifermin-pretreated rats despite being increased prior to irinotecan treatment. Palifermin pretreatment did not prevent apoptosis that peaked at 6 hr in the …
139	Tentori L et al., 2006	Inhibition of poly(ADP-ribose) polymerase prevents irinotecan-induced intestinal damage and enhances irinotecan/temozolomide efficacy against colon carcinoma	Wistar rats (10/group)	Irinotecan (CPT-11)	vehicle vs GPI15427 (treatment): all animal received CPT-11?	intestinal injury, diarrhea	NA	H&E staining	severity of diarrhea	i.p. with CPT-11 (30 mg/kg/day for 3 days)	Oral administration of GPI 15427 (40 mg/kg/q2􏱒3 days) prevented intestinal injury and diarrhea induced by CPT-11 (30 mg/kg/day 􏱒 3 days) reducing inflammation and PARP-1 overactivation. (GPI 15427 increased the antiproliferative effects of TMZ 􏱑 SN-38 (the active metabolite of CPT-11) against colon cancer cells. Accord- ingly, GPI 15427 (40 mg/kg/day􏱒5 days per os) in com bination with TMZ (10 mg…
140	Thorpe et al, 2020	Irinotecan-Induced Mucositis Is Associated with Goblet Cell Dysregulation and Neural Cell Damage in a Tumour Bearing DA Rat Model	Inbred female Dark Agouti rats (n=40)	Irinotecan (CPT-11)	Control: Sorbitol lactic acid buffer (45mg/ml sorbitol, 0.9mg/ml lactic acid)	Intestinal mucositis	S100	H&E staining, Alcian Blue/PAS Staining	villous blunting and fusion; crypt ablation; total globlet cell number and globlet cell composition	Rats were randomly assigned to groups representing time following irinotecan. The final numbers able to be used for analysis were: control (6), 6 h (5), 24 h (5), 48 h (5), 72 h (8), 96 h (5), 120 h (6). Each experimental rat received 0.01 mg/kg of atropine (to reduce the cholinergic reaction) followed by 175 mg/kg irinotecan intraperitoneally (ip). Six control rats received sorbitol lactic acid …	Villous fusion and blunting in the jejunum increased between 24-120 h following irinotecan. Crypt ablation was greatest at 24 and 120 h following irinotecan - crypt hypoplasia evident at 96h. Crypt ablation increased from 6 to 96 following irinotecan in the colon
141	Thorpe et al, 2019	Irinotecan induces enterocyte cell death and changes to muc2 and muc4 composition during mucositis in a tumour-bearing DA rat model	female DA rats (n= 41)	Irinotecan (CPT-11)	Control rats received sorbitol/lactic acid buffer (vehicle) and atropine only.	Intestinal mucositis	Mucin expression	Alcian Blue/PAS staining (sections of intestinal tissue); Immunohistochemistry (Sections 4 µm of intestinal and colon tissue)	paired goblet cells count	Each experimental rat received 0.01 mg/kg of atropine subcutaneously (sc) to reduce cholinergic reaction, followed by 175 mg/kg irinotecan intraperitoneally (ip). Irinotecan (supplied by Pfizer, Kalamazoo, Michigan, USA) was administered in a sorbitol/lactic acid buffer (45 mg/ml sorbitol, 0.9 mg/ml lactic acid, pH 3.4), required for activation of the drug, at time designated 0 h. Control rats re…	Irinotecan-induced mucositis is associated with increases in mucus secretion and enteric neural cell change. These changes may contribute to the pathophysiology of mucositis through the dysregulation of neural signalling.
142	Fakiha et al., 2019	Amitriptyline prevents CPT-11-induced early-onset diarrhea and colonic apoptosis without reducing overall gastrointestinal damage in a rat model of mucositis	Male albino Wistar rats (n = 72)	Irinotecan (CPT-11)	Rats received water and vehicle	Intestinal mucositis, diarrhea, weight change	Cleaved caspase-3 (apoptosis marker) and Ki-67 (proliferation marker), IL-1β	H&E staining (Jejunum and colon tissue sections); immunohistochemistry (intestinal tissues)	Based on histological criteria: villous atrophy, disruption of brush border and surface enterocytes, crypt loss/architectural disruption, disruption of crypt cells, infiltration of polymorphonuclear cells and lymphocytes, dilation of lymphatics and capillaries, and edema.	After 1 week of acclimatization, 72 rats were randomly assigned into four groups (n = 18): (1) CPT-11 125 mg/kg; (2) AMI; (3) CPT-11 + AMI; and (4) vehicle control. All treatments were administered as intraperitoneal (i.p.) injections and all rats received the same number of injections to control for stresses.	CPT-11-induced diarrhea and colonic apoptosis were inhibited by amitriptyline at 6 h. However, rats were not protected from weight loss or mucosal injury over the time course of CPT-11-induced GIM. Interleukin-1 beta transcript expression was significantly decreased with amitriptyline treatment at 6 h, although protein expression did not differ between groups. There was no change in TLR4 or TLR2 …
143	Yu et al., 2019	Prevotella copri is associated with carboplatin-induced gut toxicity	Female C57BL/6 mice (6–8 weeks old)	Carboplatin	Control mice received sterile PBS only.	Intestinal mucositis, body weight	IFN-γ, IL-1β, IL-6 and MCP-1	H&E staining (Whole small intestine (duodenum, jejunum and ileum) and colon samples, sections 4 μm); immunohistofluorescence (whole small intestine (duodenum, jejunum and ileum) and colon samples)	Histological: villus atrophy, necrosis, and inflammatory cell infiltration; villus length	Female C57BL/6 mice (6–8 weeks old) were treated with a single 100 mg/kg intraperitoneal (i.p.) dose of carboplatin (Selleck, Shanghai, China) for 7 days.	A significantly higher abundance of Prevotella copri (P. copri) was observed in carboplatin-treated mice. Moreover, the content of P. copri was positively correlated with the severity of intestinal mucositis. Pretreatment with metronidazole reduced the content of P. copri and relieved the intestinal mucosal injury and inflammation that was induced by carboplatin. Further study revealed that suppl…
144	Deng L et a;., 2021	Se@Albumin nanoparticles ameliorate intestinal mucositis caused by cisplatin via gut microbiota-targeted regulation	C57BL/6J mice (male, 20–22 g, 8 weeks old); n=?	Cisplatin	a single dose saline(10mg/kg)	Intestinal mucositis	MDA, GSH, SOD , GPx; IL-6, IL-10, TNF-α	H&E Staining, ELISA,	weight, villus length and crypt depth, intestinal permeability	On the 7th day, all mice except for the PBS-saline group were received a single intraperitoneal injection of CDDP (10 mg/kg)	1.Se@Albumin NPs significantly improve intestinal mucositis induced with cisplatin (CDDP) in a mouse model via attenuating the level of intestinal oxidative stress, reducing intestinal permeability, and relieving gastric dysmotility.[1.Se@Albumin NPs can significantly alleviate the weight loss and activity reduction caused by CDDP, but no significant difference in the weight change between these …
145	Deng L et al, 2022	Simotang Alleviates the Gastrointestinal Side Effects of Chemotherapy by Altering Gut Microbiota	male BALB/c mice (5 weeks old), weighing 16 ± 2 g; n=40	Cisplatin	intraperitoneal injection of 0.9% normal saline	gastrointestinal mucositis	IL-1β and IL-6, Occludin, ZO-1	ELISA; H&E staining	intestinal injury score;Body weight	Mice were intraperitoneally injected with DDP (2 mg/kg/day for 5 days)	SMT was found to effectively reduce gastrointestinal mucositis after DDP injection, which lowered inflammation and tightened the intestinal epithelial cells. Gut microbiota analysis showed that the abundance of the anti-inflammatory microbiota was downregulated and that the inflammatory microbiota was upregulated in DDP-treated mice. SMT upregulated anti-inflammatory and anticancer microbiota abu…
146	Araújo et al, 2017	Intestinal toxicity evaluation of long-circulating and pH-sensitive liposomes loaded with cisplatin	Male Swiss mice	Cisplatin	Control (saline)	Intestinal mucositis	IgA, MPO, TNF-α, IL-10, NF-κB	H&E staining: ileum ; ELISA; PCR	villus height	The animals were randomly divided into different groups: control groups, which received saline (control) or blank liposomes, SpHL; CDDP group, which received free CDDP at dose of 10 mg/kg and SpHL-CDDP group, which received SpHL-CDDP at dose of 10 mg/kg. The different formulations were administered at single dose by intraperitoneal route. After 24 and 72 h, the animals were anesthetized, euthaniz…	encapsulation of CDDP in SpHL lessens intestinal damage and that, as such, SpHL-CDDP is a promising candidate for clinical use.
147	Liao et al., 2019	Efficacy of Azatyrosine-Phenylbutyric Hydroxamides, a Histone Deacetylase Inhibitor, on Chemotherapy-Induced Gastrointestinal Mucositis	female C57BL/6 mice (n=45)	Cisplatin	Control mice were injected with an appropriate vehicle.	Intestinal mucositis, diarrhea, weight change	IL-6	H&E staining (sections of jejunum tissue)	villus length and crypt depth	Cisplatin (11 mg/kg) was intraperitoneally injected on day 0 as the chemotherapy. Control mice were injected with an appropriate vehicle.	In conclusion, the study demonstrated that AzP might regulate the MEK/ERK MAPK signaling pathway to attenuate MCP-1, TNF-α, and IL-6 production and provide opportunities for the development of new anti-inflammatory drugs targeting mucositis.
148	Jin et al., 2022	Dioscin Alleviates Cisplatin-Induced Mucositis in Rats by Modulating Gut Microbiota, Enhancing Intestinal Barrier Function and Attenuating TLR4/NF-κB Signaling Cascade	Female Wistar rats (6 weeks old), weighing 176–200 g	Cisplatin, Dioscin	Control (0.5% CMC-Na)	intestinal mucositis, body weight, diarrhoea	NF-κB	H&E staining: ileum	villus length, crypth depth	Following 1 week of acclimatization, rats were randomly divided into four groups (6 rats per group): control group (0.5% CMC-Na), Dio only group (60 mg/kg) intragastrically administered, CDDP group (6 mg/kg), CDDP combined with Dio group.	These results suggested that dioscin effectively attenuated cisplatin-induced mucositis in part by modulating the gut microflora profile, maintaining ileum integrity and inhibiting the inflammatory response through the TLR4-MyD88-NF-κB pathway
149	Topal et al., 2018	Effect of rutin on cisplatin-induced small intestine (Jejunum) damage in rats	24 male albino Wistar rats weighing 230-240 g n = 24	Cisplatin	Healthy group rats treated with distilled water	Intestinal mucositis	Caspase-3, tGSH, GST, GPO, CAT	H&E staining (4-μm thick sections of jejunal rat tissues); immunochemistry (jejunum samples)	damage in villus epithelial cells, dilated congested capillaries, necrosis in villus structures, inflammatory cell infiltration	The rats were divided into a healthy group (HG), cisplatin-only group (CCG), 50 mg kgG1 of rutin plus cisplatin group (RG-50) and 100 mg kgG1 of rutin plus cisplatin group (RG-100). One hour after the administration of rutin or distilled water, the CCG, RG-50 and RG-100 were intraperitoneally injected with 5 mg/kg of cisplatin once every 2 for 8 days.	Histopathologically, tissue damage was observed in jejunal tissue of the rats administered only cisplatin, whereas treatment with 100 mg kgG1 of rutin prevented cisplatin-induced histopathological damage. In the group administered 50 mg kgG1 of rutin, jejunal tissue showed a near-normal appearance, except for mildly dilated congested blood vessels. As shown immunohistochemically, rutin prevented …
150	Wu et al., 2021	Administration of a Probiotic Mixture Ameliorates Cisplatin-Induced Mucositis and Pica by Regulating 5-HT in Rats	Sprague-Dawley (SD) male rats aged 8 weeks old and weighing 180~200 g	Cisplatin	healthy rats	intestinal mucositis	TNF-α, IL-6, and IL-10	H&E staining (colon), ELISA, qPCR detection, 16S rRNA gene sequencing and analysis	histology, immunomarkers	daily intraperitoneal injection of cisplatin to rats with the dosage of 6 mg/kg for 3 days	probiotic mixture significantly ameliorated kaolin consumption, inflammation, oxidative stress, and the increased 5-HT concentrations caused by cisplatin
151	Ytazuke et al., 2011	Protective mechanism of glutamine on the expression of proliferating cell nuclear antigen after cisplatin-induced intestinal mucosal injury	Male Wistar rats (n = 26; range 200–250 g)	Cisplatin	Control (no tx)	Intestinal mucositis,	N/A	H&E staining: jejunum, ileum	villous height, crypt depth	The male Wistar rats were randomly divided into the following three groups: a control group (control group n = 5), which received standard rat diet after intraperitoneal injection of saline (3.0 ml/kg body weight); the Cis group (cisplatin group n = 5), which received the standard rat diet after intraperitoneal injection of cisplatin (6 mg/kg body weight); and the Cis + Gln group (cisplatin + glu…	Glutamine supplementation rapidly improved the expression of PCNA after cisplatin-induced intestinal mucosal injury. The effects of glutamine may be due to an anti-oxidant effect, but the amino acid might also attenuate the initial mucosal injury and improve intestinal cell turnover.
152	Nose et al., 2010	Cisplatin upregulates glutamine transport in human intestinal epithelial cells: the protective mechanism of glutamine on intestinal mucosa after chemotherapy	Male Wister rats (n = 12)	Cisplatin	control (saline)	intestinal mucositis	N/A	H&E staining: jejunum	villus height, crypt depth	After an overnight fast, the rats were randomly divided into the following 3 groups: control group (n = 4), intraperitoneal injection of saline (5 mL/kg body weight); cisplatin group (n = 4), intraperitoneal injection of cisplatin (7 mg/kg body weight); and cisplatin+GLN group (n = 4), intraperitoneal injection of cisplatin (7 mg/kg body weight) plus L-glutamine (1 g/kg body weight).	Bolus enteral GLN prevents intestinal mucosal injury induced by cisplatin in rats, as demonstrated by increased GLN transport and increased GLN transporter expression after cisplatin administration
153	Zenitani M et al., 2021	Kampo medicines Rikkunshito and Hangeshashinto prevent cisplatin-induced intestinal mucosal injury in rats	Five-week-old juvenile male Sprague- Dawley rats;	Cisplatin	saline intraperitoneally	small intestinal mucositis	N/A	H&E staning (jejunum,ileum)	Fecal condition, intestinal morphological changes, intestinal mucosal injury grading (Park/Chiu scoring system),villus height, enterocyte proliferation, and enterocyte apoptosis	on DAY 3, cisplatin injection (7 mg/kg, intraperitoneal)	Diarrhea and atrophy of ileal villi observed in the cisplatin group were significantly improved in all kampo groups. Injury scores of the jejunum were significantly lower with RKT (2000 mg/kg) and HST (500 and 1000 mg/kg) than with cisplatin, and those of the ileum were significantly lower with HST (500 and 1000 mg/kg) than with cisplatin. Enterocyte proliferation of the jejunum was significantly…
154	Donald et al., 2017	Resveratrol alleviates oxidative damage in enteric neurons and associated gastrointestinal dysfunction caused by chemotherapeutic agent oxaliplatin	Male BALB/c mice aged 5–8 weeks (18–25 g) n = 20	Oxaliplatin	Vehicle-treated group: Control group mice received sterile water via i.p. injections 3 times a week with a 26 gauge needle.	Intestinal mucositis	N/A	H&E staining (5 μm thick sections of distal colon)	Mucosal damage, abnormal vacuolisation, crypt length, colon smooth muscle thickness	Oxal group: Mice received intraperitoneal (i.p.) injections of oxaliplatin 3 mg/kg/dose 3 times a week RES group: Mice received i.p. injections of resveratrol at a 500 μg/kg/dose daily with a 26 gauge needle for 3 weeks. Oxal + RES group: The resveratrol + oxaliplatin-treated group received the same dose of resveratrol injected daily 7 days prior to and every day during oxaliplatin treatment.	Gross morphological assessment of distal colon segments from treated and untreated mice showed significant changes had occurred. Oxaliplatin-treated mice demonstrated damage to the mucosal lining, vacuolisation, and a significant (F(3,8) = 29.15, ***P < 0.001, ηp2 = 166.7) decrease in muscle thickness (73 ± 17 μm) when compared to vehicle (240 ± 5 μm) and resveratrol-treated mice (243 ± 12 μm) (F…
155	Xia et al., 2019	Protective effect of magnolol on oxaliplatin-induced intestinal injury in mice	Male Kunming mice (n = 32)	Oxaliplatin	Control: mice received 0.5% carboxymethylcellulose sodium (CMC-Na) orally and given 5% glucose injection (i.p.).	Intestinal mucositis, body weight, diarrhea	erum superoxide dismutase (SOD), NO, interleukin-6 (IL-6), NF-κB, and tumor necrosis factor-α (TNF-α), Malondialdehyde (MDA), myeloperoxidase (MPO), glutathione (GSH), glutathione peroxidase (GSH-Px), and inducible nitric oxide synthase (iNOS), PCNA, occludin	H&E staining (7 mm-thick cross-sections of duodenum, jejunum, ileum, and colon); ELISA (serum); ELISA (small intestinal tissue sample); Immunohistochemistry (sections of intestinal tissue)	Colon length; Villus height and crypts depth; histological score: changes in crypt architecture (0–5), reduction in crypt length (0–5), mucosal ulceration (0–5), and immune cell infiltration (0–5; total score 20)	After 1-week adaptation, animals were divided into four groups of eight mice each: control group, OXL induced GI toxicity model, MG treatment group with high dosage (MG-H, 300 mg/kg), MG treatment group with low dosage (MG-L, 75 mg/kg). Mice in the control were taken 0.5% carboxymethylcellulose sodium (CMC-Na) orally and given 5% glucose injection (i.p.). All the animals, except for control group…	OXL administration mice showed body weight loss, diarrhea, and intestinal damage characterized by the shortening of villi and destruction of intestinal crypts, as well as the colon length change. MG significantly reduced body weight loss, alleviated diarrhea, reversed histopathological changes, and prevented colon length reduction. Oxidative stress and inflammation were activated after OXL, and t…
156	Gao et al., 2019	Orally administered salecan ameliorates methotrexate-induced intestinal mucositis in mice	Male C57BL/6 mice of 7 weeks old (n = 30)	Methotrexate (MTX)	Mice received saline orally for 10 days and injected with saline intraperitoneally on the 7th and 8th day	Intestinal mucositis, body weight	TNF-α, IL-1β, Bcl-2 and Bax; Intestinal oxidative stress markers: malonaldehyde (MDA) and glutathione (GSH) levels, catalase (CAT), superoxide dismutase (SOD) and glutathione peroxidase (GPx) activities	H&E staining (5 μm sections of jejunum samples); Biochemical analysis (jejunum samples); real-time PCR (jejunum samples)	Villus height and crypt depth	Salecan control group, mice received gavage of salecan (40 mg/kg body weight) for 10 days; MTX group, mice received saline orally for 10 days and injected with 20 mg/kg MTX intraperitoneally on day 7 and day 8; Two salecan-treated groups, mice received gavage of salecan (20 mg/kg body weight for low-dose salecan group and 40 mg/kg body weight for high-dose salecan group) dissolved in saline for 1…	To verify that MTX caused intestinal mucositis, we microscopically examined the architecture and integrity of the jejunum in different groups. As shown in the figures, flattened villi, atrophic epithelium and increased number of blood vessels in the stroma were observed in the jejunum sections of mice of MTX group. Orally administration of salecan improved the severity of intestinal mucositis in …
157	Tran et al., 2009	Dietary zinc supplementation and methotrexate-induced small intestinal mucositis in metallothionein-knockout and wild-type mice	C57BL/6 MT-wild-type (MT+/+) male mice (n=40) & C57BL6 MT-knockout (MT-/-) mice (n=40)	Methotrexate (MTX)	MT-knockout (MT-/-) and wild-type (MT+/+)mice were fed a 10 mg/kg Zn diet	Intestinal mucositis	Metallothionein, myeloperoxidase	H&E staining (duodenum, jejunum, ileum), radioactivity Cd haem affinity assay (Intestinal tissues); Myeloperoxidase (MPO) assay (Intestinal tissue)	Histological scoring system (0-3): villus fusion and stunting/villus: crypt ratio, enterocyte disruption, reduction in goblet cell numbers, reduction in mitotic figures, crypt disruption, crypt cell disruption, crypt abcess formation, lymphocytic and polymorphonucleocyte infiltration, capillary and lymphatic dilatation together with the thickening and oedema of the submucosal and muscularis exter…	MTX time course study. All mice were weighed and a single dose of MTX (500 mg/kg) was administered subcutaneously in the suprascapular region. Zn intervention study: (MT-/-) and wild-type mice were fed either a 10 mg/kg (control) or 400 mg/kg diet (high Zn) for 7 d and intestinal mucositis was induced by a single injection of MTX (500 mg/kg) subcutaneously.	Our findings indicated that the 500 mg/kg dose of MTX induced mild to moderate gut damage in mice. However, dietary Zn supplementation did not ameliorate MTX-induced small bowel damage. This may have been due to the lack of induction of MT by Zn. However, the presence of MT reduced histological damage and neutrophil infiltration, as assessed by histological severity scores and MPO activity, respe…
158	Frank et al., 2015	TLR signaling modulates side effects of anticancer therapy in the small intestine	TLR2 knockout mice; MD-2 KO mice; Double knockout (dKO) homozygotes (TLR2/MD-2 dKO); wildtype (WT) C57BL6/J mice (n differs for each experiment)	Methotrexate (MTX)	Negative control: WT mice treated without MTX. Positive control: WT mice treated with MTX	Intestinal mucositis, body weight	p-glycoprotein, Myeloperoxidase (MPO)	Immunofluorescence (Frozen sections of intestinal tissues); TUNEL assay (Intestinal tissue); Myeloperoxidase assay (Proximal jejunum tissue); Microarray (proximal jejunum RNA); H&E staining (frozen cross-sections (7 μm) of murine proximal jejunum, terminal ileum or distal colon)	Intestinal epithelium (goblet cells, morphology of enterocytes), villus length, crypt depth, infiltration	Mice (WT, MD-2 KO, TLR2 KO, TLR2/MD-2 dKO) were treated with or without i.p. MTX [40 mg/kg BW] once daily for 4 days and sacrificed on day 7( n = 4-5/group)	This study identifies a novel molecular link between innate immunity and xenobiotic metabolism. TLR2 acts as a central regulator of xenobiotic defense via the multidrug transporter ABCB1/MDR1 p-gp. Targeting TLR2 may represent a novel therapeutic approach in chemotherapy-induced intestinal mucositis.
159	Musa et al., 2015	Zinc Supplementation Alone Is Effective for Partial Amelioration of Methotrexate-induced Intestinal Damage	Male C57BL6 mice	Methotrexate (MTX)	control (saline)	intestinal mucositis, body weight, small intestine weight and length	Myeloperoxidase (MPO) and metallothionein (MT)	H&E staining: jejunum	villa height, crypt depth, mucosal thickness	C57BL/6 mice were randomly assigned to 5 groups: (1) negative control group-saline + saline (SS group); (2) MTX-treated control group-saline + MTX (SM group); (3) MTX-treated intervention group-zinc + TH-4 probiotic + MTX (ZPM group); (4) MTX-treated intervention group-zinc + MTX (ZM group); and (5) MTX-treated intervention group-TH-4 probiotic + MTX (PM group). The mice were gavaged daily from d…	Zinc supplementation alone may be an effective treatment strategy for MTX-induced mucositis, possibly by inducing MT directly.
160	de Koning BA et al., 2007	Methotrexate-induced mucositis in mucin 2-deficient mice	Muc2 knockout (Muc2􏱏 -/-􏱏) and wild type (Muc2 +/+) mice, 8 weeks of age. total n=40	Methotrexate (MTX)	equivalent volumes of 0.9 % NaCl.	Intestinal mucositis	NA	H & E staning	morphology of the epithelium, degree of inflammation, villus and crypt length, crypt loss, crypt abscess, and mucosal bleedings.	intraperitoneally injection with MTX using dosages of 50 and 25 mg/kg body-weight respectively on Day-1 and 0.	Up to Day 3 after MTX treatment, percentages of weight-loss did not differ. Thereafter, Muc2+/+ mice showed a trend towards regaining weight, whereas Muc2􏱏-/-􏱏 mice continued to lose weight. MTX-induced intestinal damage of Muc2-􏱏/-􏱏 and Muc2+/+ mice was comparable. Prior to MTX-injection, tumor necrosis factor-a and interleukin-10 mRNAs were upregulated in Muc2􏱏-/-􏱏 mice, probably due to continu…
161	Yilmaz E et al., 2022	Therapeutic effects of vitamin D and IL-22 on methotrexate-induced mucositis in mice	The Balb/c mice were housed under specific pathogen free conditions; n=40	Methotrexate (MTX)	normal group	Intestinal mucositis	L-22, IL-17A, GM-CSF, IL-23, IFN-γ, TNF-α, and IL-10	H & E staning, ELISA	weight loss, intestine level of cytokine,	Methotrexate was administered intraperito- neally (120 mg/kg Day -1, 60 mg/kg day 0)	IL-22 overexpression or vitamin D supplementation does not protect mice from weight loss. Daily vitamin D injections ameliorated intestinal inflammation and elevated intestinal IL-22 levels compared with control groups. Temporal overexpression of IL-22 by hydrodynamic gene delivery slightly increased intestinal IL-22 but failed to confer significant protection from mucositis.
162	Shi et al., 2016	Steamed root of Rehmannia glutinosa Libosch (Plantaginaceae) alleviates methotrexate-induced intestinal mucositis in rats	Female Wistar rats (140–160 g) n = 30	Methotrexate (MTX)	Rats received the same volume (5 mL/kg) of saline injection 1 h after administration of water	Intestinal mucositis	proliferating cell nuclear antigen (PCNA); malondialdehyde (MDA) and reduced glutathione (GSH), as well as for tumor necrosis factor alpha (TNF-α).	H&E staining (cross sections (4−5 µm) of the fixed jejunum samples); immunohistochemical staining (jejunum samples)	Mucosal damage severity was assessed using semi-quantitative scores (villus fusion and stunting (atrophy), disruption of brush-border and surface enterocytes, reduction in numbers of mitotic figures, crypt loss/architectural disruption, disruption or distortion of crypt cells, crypt abscess formation, infiltration of polymorphonuclear cells and lymphocytes, and dilatation of lymphatics and capill…	On day 0 the rats were randomly assigned into five groups (Control, MTX, SRR, CF, and SRR plus CF). From day 1 to day 8, rats of the SRR and SRR plus CF groups were administered with SRR by gavage (1.08 g/kg) twice daily at 8 am and 8 pm, while rats in the other three groups received a similar volume of water gavage. On day 4, for rats in the MTX, SRR, CF, and SRR plus CF groups, mucositis was in…	MTX treatment led to weight loss, leucopenia, polycythemia, increase in large thrombocyte ratio, intestinal villus atrophy, crypt loss and reduction in PCNA positive crypt cells, increases in mucosal TBARS and TNF-α and decrease in GSH. All these alterations were inhibited by SRR administration except leucopenia, and the effects of CF or CF plus SRR supplementation were found to be inferior to th…
163	Gautam et al., 2016	Rutin attenuates intestinal toxicity induced by Methotrexate linked with anti-oxidative and anti-inflammatory effects	Wistar strain of albino rats (120–140 g) n = 36	Methotrexate (MTX)	Control group rats received normal saline 3.0 ml/kg	Intestinal mucositis	TBARS (expressed as MDA), SOD, catalase and GSH; IL-2, IL-4 and IL-10	Macroscorptic observation (Colon tissue); biochemical analysis (supernatants of intestinal tissue)	The scoring was done and appraised as follows. 0 = normal mucosa, 1 = mild hyperemia, no erosion or ulcers on the mucosa surface, 2 = moderate hyperemia, erosion or ulcers appear on the mucosa surface, 3 = severe hyperemia, necrosis and ulcers on the mucosa surface with the ulcerative area less than 40 %, 4 = sever hyperemia, necrosis and ulcers on the mucosa surface with ulcerative area more tha…	The MTX (2.5 mg/kg,i.p.)was administered for one week with concomitant administration of rutin (50 and 100 mg/kg, i.p.)	The treatment with rutin elicited noticeable inhibition of free acidity (26.20 %), total acidity (22.05 %) and CMDI (1.16 %) in the experimental animals similar to control. In MTX treated toxic group, the levels of oxidative markers and immunoregulatory cytokines significantly increased in comparison to control, which was subsequently restored after rutin treatment. IL-2 is a proinflammatory mark…
164	Yamamoto et al., 2013	Sodium alginate inhibits methotrexate-induced gastrointestinal mucositis in rats	Six-week-old male Sprague-Dawley rats (body weight, 160–200 g)	Methotrexate (MTX)	Control animals received distilled water	Intestinal mucositis, body weight	Erythrocyte%, hemoglobin%, hemotocrit%, BrdU labels	H&E staining (Sections of 3 μm thickness of jejunum and ileum); Bromodeoxyuridine (BrdU) labeling (Sections of 3 μm thickness of jejunum and ileum); Blood test (blood samples)	Villus heights and crypt depths	Methotrexate was administered to animals subcutaneously at a dose of 2.5 mg/kg once daily for 3 d. AL-Na was orally administered at a dose of 500 mg/kg to rats 30 min before and 6 h after methotrexate treatment. Control animals received distilled water	AL-Na significantly prevented methotrexate-induced small intestinal mucositis. Moreover, AL-Na prevented decreases in red blood cell numbers, hemoglobin levels, and hematocrit levels. These results suggest the potential of AL-Na as a therapy for methotrexate-induced small intestinal mucositis.
165	Shiga et al., 2020	The role of nitric oxide in small intestine differs between a single and a consecutive administration of methotrexate to rats	Male Wistar rats weighing 180–200 g	Methotrexate (MTX)	Rats received physiological saline instead of MTX	Intestinal mucositis, body weight, food/water intake	myeloperoxidase, GLP -2 (glucagon-like peptide-2), NOS (NO synthase) protein, TNF-α, IL-1β, and IL-6	H&E staining (Sections of ileum tissues); immunohistochemistry (ileum tissues); RT-PCR (ileum tissues); Western blot	Histological scoring (0-3): villus and crypt integrity, inflammatory cell influx, vacuolization, and edema were made according to the following scale: normal = 0; mild damage = 1; moderate damage = 2, and severe damage = 3.	Each group (single/consecutive) was further divided into four sub-groups: basal, L-NAME alone, methotrexate alone, and methotrexate + L-NAME. Single administration: Rats were intraperitoneally injected with a single administration of methotrexate (50 mg/kg), or physiological saline. In experiments using L-NAME, rats were subcutaneously injected with 20 mg/kg L-NAME, 10 min before methotrexate or …	Consecutive administration of methotrexate led to decreased body weight and reduced intake of food and water, which were further worsened by L-NAME. Although a slight mucosal injury resulted from single administration of methotrexate, L-NAME had almost no effect. Consecutive administration of methotrexate caused a significant mucosal injury, which was further worsened by L-NAME. Consecutive, but …
166	Kesik et al., 2009	Ozone ameliorates methotrexate-induced intestinal injury in rats	male albino Wistar rats weighing 250–270 g (n = 20)	Methotrexate (MTX)	Positive control - received MTX treatment	Intestinal mucositis	malondialdehyde (MDA), superoxide dismutase (SOD), glutathione peroxidase (GSH-Px),	H&E staining (5-μm-thick sections of ileum)	histopathological scoring (0-3): (1) degeneration of surface and crypt epithelium, (2) degeneration of villus structure, vacuolization in the surface epithelium (3) inflammatory cell infiltration, bleeding and edema in the lamina propria	Three groups: sham group (n = 4), control group (n = 8), which had only Mtx administered and the ozone-treated group (n = 8). Mtx was applied 1 d after the 15 applications of the O3/O2 mixture with an intraperitoneal injection (6 mg/kg).	The HIS, antioxidant enzyme and MDA levels of the ileal tissue were significantly lower in the ozone treated group than the untreated group (p < 0.05). Although the antioxidant enzyme and MDA levels of liver and kidney were significantly lower in the ozone treated group (p < 0.05), there was no significant change in histopathology (p > 0.05). Thus, ozone preconditioning shows a preventative effec…
167	Clarke et al., 2006	Use of the 13C-sucrose breath test to assess chemotherapy-induced small intestinal mucositis in the rat	24 female dark agouti rats	Methotrexate (MTX)	healthy rats	intestinal mucositis	MPO, sucrase	H&E staining (jejunum and ileum), 13C-sucrose breath test	villus height, histology, MPO activity, crypt integrity	intramuscular injection of 1.5 mg/kg MTX	the stages of chemotherapy-induced damage, its severity and subsequent intestinal recovery can be effectively and easily monitored by the SBT
168	Gibson et al., 2002	The effect of keratinocyte growth factor on tumour growth and small intestinal mucositis after chemotherapy in the rat with breast cancer	female donor rats	Methotrexate (MTX)	saline injected rats	intestinal mucositis	N/A	TUNEL assay, H&E staining (jejunum)	villus length, crypt length, mitotic count	daily subcutaneous injections of 3 mg/kg KGF for either 3 or 5 days; animals received either intramuscular 1.5 mg/kg MTX or saline injections daily for 2 days before being killed 24 h after the second injection	KGF increased the weight of the small intestine prior to chemotherapy but the weight was not maintained after chemotherapy. KGF synergized with MTX to increase apoptosis in both intestinal crypts and the breast cancer. KGF also reduced tumour size.
169	Harsha et al., 2006	Nutritional supplementation with transforming growth factor-beta, glutamine, and short chain fatty acids minimizes methotrexate-induced injury	43 fischer rats	Methotrexate (MTX)	healthy rats	intestinal mucositis	TGF-B, glutamine and SCFAs	H&E staining (jejunum and ileum), immunohistochemistry	villus and crypt integrity, crypt cell loss, and villus cell loss	MTX was administered once daily for 3 consecutive days by subcutaneous injection at a previously established dosing regimen (2.5 mg/kg)	When administered before and during MTX treatment, Modulen supplementation provided statistically significant protection against weight loss, hypoalbuminemia, acidosis, and GI damage in a rat model
170	Alamir et al., 2010	Beneficial effects of cathepsin inhibition to prevent chemotherapy-induced intestinal mucositis	20 Male Sprague–Dawley rats	Methotrexate (MTX)	healthy rats	intestinal mucositis	Cathepsin D, interleukin-1B and CINC-2	H&E staining of jejunum samples	villus atrophy, necrosis, inflammation and exocytosis. Villus height, Epithelial necrosis, inflammatory cell infiltration and exocytosis	received saline solution subcutaneously as the control group or 2·5 mg/kg of methotrexate for 3 days	cathepsin inhibition may be a potential therapeutic strategy to limit the intestinal side effects of chemotherapy
171	Kolli et al., 2013	Preclinical efficacy of melatonin to reduce methotrexate-induced oxidative stress and small intestinal damage in rats	42 adult male Wistar rats	Methotrexate (MTX)	healthy rats	intestinal mucositis	malondialdehyde level, protein carbonyl content, and myeloperoxidase activity	H&E staining (duodenum, jejunum, and ileum), biochemical asssays	morphology of villi and intestinal epithelium.	intraperitoneal injection of MTX at dose 7mg/kg	supplementation by exogenous melatonin significantly reduces MTX-induced small intestinal damage
172	Fijlstra et al., 2015	Substantial decreases in the number and diversity of microbiota during chemotherapy-induced gastrointestinal mucositis in a rat model	Male Wistar Unilever outbred rats (3.5 weeks old, 50–65 g) (n = 33)	Methotrexate (MTX)	Negative control: rats received saline	Intestinal mucositis, body weight, food intake, diarrhea	Plasma citrulline	H&E staining (jejunum samples)	Villus height, crypt length	Rats (n = 33, 6 weeks old, 170–205 g) were injected (day 0) once intravenously in the tail vein with MTX (90 mg/kg, n = 21, to induce mucositis) or with saline (0.9 %, n = 12, controls) under isoflurane anesthesia as done before	Mucositis was most severe on day 4 when food intake, plasma citrulline, and villus length were the lowest, compared with controls (P < 0.0125). At the same time, MTX-treated rats showed an overall decrease (705-fold) in most bacteria (using a universal probe), compared with controls (P < 0.125). Reduced bacterial presence was related with the presence of diarrhea and a reduced villus length (rho …
173	Sukhotnik et al., 2008	Transforming growth factor-alpha stimulates enterocyte proliferation and accelerates intestinal recovery following methotrexate-induced intestinal mucositis in a rat and a cell culture model	Male adult Sprague–Dawley rats	Methotrexate (MTX)	control (vehicle)	intestinal mucositis	TGF-α, p-ERK protein	H&E staining: ileum, jejunum	villus height, crypt depth, crypt cell proliferation	Rats were randomly assigned to one of three group: Group A—control rats (CONTR) treated with vehicle (normal saline 1 ml) intraperitoneally (IP); Group B—MTX rats treated with one dose (20 μg/kg) of MTX given intraperitoneally; Group C—MTX-TGF-α rats treated with one dose of MTX similar to Group B followed by two doses of TGF-α given intraperitoneally (75 μg/kg per day in two doses).	Treatment with TGF-alpha prevents mucosal injury, enhances ERK-induced enterocyte proliferation, and improves intestinal recovery following MTX-induced intestinal mucositis in rats. These findings correlated with the observation that TGF-alpha also caused a significant stimulation of cell proliferation in a Caco-2 cell culture model treated with MTX. These observations may have significant implic…
174	Tran et al., 2003	Dietary supplementation with zinc and a growth factor extract derived from bovine cheese whey improves methotrexate-damaged rat intestine	Male Sprague-Dawley rats (n = 64)	Methotrexate (MTX)	control (purified casein-based diet)	Intestinal mucositis	IGF-1, TGF-α	H&E staining: gastrointestinal damage of ileum, jejunum, duodenum Immunohistochemistry	epithelial cell proliferation	Rats (n = 16/group) were fed zinc (1000 mg/kg diet), WGFE (32 mg/kg diet), zinc plus WGFE, or control (10 mg Zn/kg diet) diets for 7 d and then injected subcutaneously with MTX (2.5 mg/kg) for 3 d to induce gut damage. Gut histology and intestinal permeability were assessed.	Dietary administration of WGFE and a pharmacologic dose of zinc reduced intestinal damage and enhanced recovery, respectively. WGFE also improved gut permeability after MTX-induced bowel damage. In combination, zinc and WGFE hastened repair of gut damage, which may have clinical application in chemotherapy-induced mucositis.
175	Land et al., 2004	Lactoferrin reduces methotrexate-induced small intestinal damage, possibly through inhibition of GLP-2-mediated epithelial cell proliferation	Eight-week-old female Wag/Rij rats	Methotrexate (MTX), Lactoferrin	control (placebo supplement or lactoferrin, received injections with similar volumes of 0.9% NaCl instead of MTX	intestinal mucositis, body weight		H&E staining: ileum, jejunum, duodenum	epithelial cell proliferation	Two groups of rats (n = 4 per group) were supplemented with either placebo or 1 g/kg/day bovine lactoferrin (DMV International, Veghel, The Netherlands) and were injected i.v. on 2 consecutive days with 20 mg/kg MTX (Ledertrexate SP Forte; AHP Pharma, Hoofddorp, The Netherlands). Two groups of control animals (n = 4 per group), also supplemented with either the placebo supplement or lactoferrin, …	lactoferrin interferes with GLP-2-induced intestinal epithelial proliferation. It may therefore be hypothesized that lactoferrin protects the intestine against anticancer therapy-induced intestinal damage, via inhibition of GLP-2-induced small intestinal epithelial cell proliferation.
176	Fijlstra et al., 2011	Lactose maldigestion during methotrexate-induced gastrointestinal mucositis in a rat model	Male Wistar outbred rats (n=21)	Methotrexate (MTX)	Control (NaCl)	intestinal mucositis, body weight, water intake, food intake, diarrhoea, mortality	N/A	H&E staining: jejunum Immunohistochemistry	Villus and crypt length, MPO, citrulline, blood glucose, plasma insulin level, SGLT1	We developed a MTX-induced mucositis rat model to determine nutrient digestion and absorption during mucositis. To find the optimal dosage of MTX and the time interval to study digestion and absorption during mucositis, we did some pilot experiments. Pilot experiments were done with different dosages of MTX (30, 45, 60, 90, 120, and 150 mg/kg) via a single intravenous injection in the tail vein u…	Our study shows that lactose digestion is severely decreased during mucositis while glucose absorption is still intact, when supplied in trace amounts. We recommend to omit lactose from the diet of mucositis patients to prevent possible negative side effects of lactose maldigestion, like lactose intolerance. Plasma citrulline level might be a useful objective, noninvasive marker for lactose maldi…
177	da Silva Ferreira AR et al., 2020.	Prophylactic Treatment with Vitamins C and B2 for Methotrexate-Induced Gastrointestinal Mucositis	Male Wistar outbred rats (6–8 weeks old, 100–120 g); n=20 for MTX group, n=24 for saline group; TOTAL N=44	Methotrexate (MTX)	mice with saline solution	gastrointestinal mucositis; diarrhea	plasama citrulline level (biomarker for mucosal injury);	Blood and faecal samples	Body weight, water/food consumption and diarrhea; plasma citrulline level	MTX (45 mg/Kg) was administrated via I.V. injection (N = 4–8/group) on day 0	in vivo administration of Vitamin C significantly attenuated clinical symptoms of mucositis. Despite their influence on the composition of the gut microbiota, both vitamins did not modulate the course of MTX-induced mucositis, as accessed by plasma citrulline. Vitamins B2 and C enhanced anaerobic bacterial growth in vitro, however their ability to mitigate MTX-induced mucositis was limited. 1.Vit…
178	Ozcicek F et al., 2020	Effects of anakinra on the small intestine mucositis induced by methotrexate in rats	male albino Wistar rats, each weighing between 235–245 g; n=40(10/group)	Methotrexate (MTX)	health group	SMALL intestinal mucositis	Malondialdehyde (MDA), myeloperoxidase (MPO) and interleukin-6 (IL-6),total glutathione (tGSH)	blood samples ; hematoxylin–eosin staining	structure of villi and crypt, lining of epithelial cells and lamina propria, vasculature	oral methotrexate at a dose of 5 mg/kg for 7 days	Malondialdehyde (MDA), myeloperoxidase (MPO) and interleukin-6 (IL-6) levels were significantly higher, whereas total glutathione (tGSH) levels were significantly lower in MTXG (P<0.001) compared to other groups. MTX also increased IL-1β and TNF-α gene expression levels in MTXG (P<0.001). [1. Anakinra at doses of 50 and 100 mg/kg also significantly inhibited the increase of MDA and MPO by MtX in …
179	Tooley KL et al., 2010	Optimization of the non-invasive 13C-sucrose breath test in a rat model of methotrexate-induced mucositis	Female Dark Agouti rats (DAR); Dose-response study experimental design:n=16; MTX time-course trial design: n=15	Methotrexate (MTX)	Rats received saline	Intestinal mucositis	Sucrase	13C-sucrose breath test	bodyweight; fecal output	rats were injected with 1.5 mg/kg MTX intramuscularly (i.m.) at 0 and 24 h,	A sucrose concentration of 0.25 g/ml was optimal (20% CV) for reproducibility and detection of intestinal damage. Maximal damage occurred at 72 h, small intestinal repair was initiated by 96 h and continued at 144 h post- MTX, as determined by the Sucrose breath test (SBT) and conWrmed by bio- chemical analyses. Levels of sensitivity and speciWcity for the SBT were 98 and 94%, respectively.
180	Fijlstra M et al., 2013	Reduced absorption of long-chain fatty acids during methotrexate-induced gastrointestinal mucositis in the rat	male Wistar Unilever outbred rats (4-wk- old, 70e85 g)	Methotrexate (MTX)	injected once i.v. NaCl 0.9% in the tail vein	gastrointestinal mucositis	myeloperoxidase (MPO); plasma citrulline	H & E staning	Intake of food and water, body weight and the presence or absence of diarrhea	injected once i.v. with MTX (60 mg/kg) in the tail vein	The intestinal capacity to absorb long-chain fatty acids is severely reduced in rats with methotrexate-induced mucositis. Continuous administration does not overcome this impairment. The liver takes up and/or retains mainly saturated fatty acids during mucositis. [Methotrexate treatment severely reduced the appearance of [U-13C]palmitic- and [U-13C]linoleic acid in plasma and liver, compared to c…
181	Koppelmann et al, 2021	The Mechanisms of the Anti-Inflammatory and Anti-Apoptotic Effects of Omega-3 Polyunsaturated Fatty Acids during Methotrexate-Induced Intestinal Damage in Cell Line and in a Rat Model	Male Sprague-Dawley rat (n = 32)	Methotrexate (MTX)	Control: Orally fed 1mL of canola oil 1x/day for 6 days. 1 mL dose of saline i.p injection at day 3.	Intestinal mucositis	CD 68 antibody, TNF-α	H&E staining; PCR; ELISA	Villus height, crypt length, Intestinal injury score	The experiment was built of four animal groups randomly assigned (8 rats in each) Group A rats (CONTR) were oraly fed canola oil (1 mL) once daily given by orogastric (OG) tube for six days. At day three they received a single 1 mL dose of saline as an intraperitoneal injection. Group B rats (CONTR+n-3 PUFA) were fed once daily with 300 µg/kg/day of n-3 PUFA (EPA 180 µg + DHA 120 µg) by OG tube. …	Dietary fish oil supplements are an effective adjuvant therapy in colon cancer.
182	Tooley et al., 2011	Oral ingestion of Streptococcus thermophilus does not affect mucositis severity or tumor progression in the tumor-bearing rat	Rats (n = 36)	Methotrexate (MTX)	Control (saline)	Intestinal mucositis	MPO, sucrase	H&E staining; 13C-sucrose breath test (SBT)	Sucrase and MPO activity assay (homogenate tissue samples (4 cm) of the duodenum, jejunum (proximal and distal jejunum 4 cm segments pooled) and ileum (proximal and distal ileum 4 cm segments pooled)	Rats were allocated to four groups : group 1 (n = 9) received saline (sodium chloride injection for BP, 1.5 mmol NaCl) and skim milk (vehicle; saline controls) gavage; group 2 (n = 9) received saline and 109 cfu/mL TH-4 (TH-4 controls); group 3 (n = 9) received MTX (Pharmacia Corporation, Peapack, NJ) and skim milk (vehicle; MTX controls); and group 4 (n = 9) received MTX and 109 cfu/mL of TH-4 (…	Th-4 treatment did not result in tumor progression (p > 0.05) but failed to alleviate mucositis indices.
183	Arslan et al, 2016	Effects of nimesulide on the small intestine mucositis induced by methotrexate in rats	Male albino Wistar rats (n = 24)	Methotrexate (MTX)	Control (distilled water)	Intestinal mucositis	MDA, MPO, tGSH, GSHRd, GSHPx, CAT and SOD	H&E staining: duodenum, jejunum	Villus epithelial cells, villus structure, polymorphonuclear leukocytes (PMNL), mixed cellular infiltration, crypt and dilated congested capillaries	Experimental animals were divided into the control group, MTX group (MTXG) and nimesulide+MTX administered group (NMTXG). The control and MTXG groups were given distilled water at the same volume by gavage and the NMTXG was given nimesulide 100 mg/kg orally. After one hour, the NMTXG and MTXG rat groups were administered oral MTX 5 mg/kg. This procedure was repeated once a day for 15 days.	Nimesulide prevents duodenal and jejunal damage induced with MTX.
184	Carneiro-Filho et al, 2004	Intestinal barrier function and secretion in methotrexate-induced rat intestinal mucositis	Male adult Wistar rats (n = 24)	Methotrexate (MTX)	Control	Intestinal mucositis	N/A	H&E Staining	Villus height, Crypt Depth, Urinary excretion rate of lactulose and mannitol, Weight Loss, Food Intake,	A model for experimental intestinal mucositis in rats was used as described previously (22). The animals were randomly assigned to four groups of at least six animals. In one set of experiments, four groups of animals were treated with MTX (1.5, 2.5 or 3.5 mg/kg subcutaneously [s.c.]) or vehicle (saline) for 3 consecutive days to establish the dose–response to the treatment. For intestinal fluid …	methotrexate caused major changes in small bowel function by disrupting intestinal permeability and inducing electrolyte secretion in parallel with substantial histological damage.
185	Sukhotnik et al, 2014	The role of Wnt/β-catenin signaling in enterocyte turnover during methotrexate-induced intestinal mucositis in a rat	Male Sprague-Dawley rats (n = 30)	Methotrexate (MTX)	Control: Saline	Intestinal mucositis	N/A	Western Blotting, RT-PCR, H&E staining	Body Weight. Intestinal mucosal damage, mucosal structural changes, enterocyte proliferation, and enterocyte apoptosis. The following parameters were investigated in the jejunum and ileum: (1) degeneration of surface and crypt epithelium, (2) degeneration of villus structure, vacuolization in the surface epithelium (3) inflammatory cell infiltration, and bleeding and edema in the lamina propria. …	Group A (control) rats were treated with 1ml saline. Group B (MTX-2) animals were treated with a single dose (20 mg/kg) of methotrexate and sacrificed on day 2; Group C (MTX-4) rats were treated with MTX like group B and sacrificed on day 4.	Wnt/b-catenin signaling is involved in enterocyte turnover during MTX-induced intestinal mucositis in a rat.
186	Zhang P et al., 2020	Microbiota from alginate oligosaccharide-dosed mice successfully mitigated small intestinal mucositis	Three-week-old male mice; Part 1: AOS changed mouse small intestine microbiota EXP: N=90(30/treatment). Part 3: Gut microbiota transplants (FMT): N=120 (30/treatment)	Busulfan	mice were dosed with ddH2O as the control	SMALL intestinal mucositis	NA	H&E staining (5 μm sections small intestine tissue)	Density of microvilli	mice were injected a single dose of busulfan (40 mg/kg body weight)	In the current investigation, FMT from AOS-dosed mice improved small intestine function over FMT from control mice through the recovery of gene expression and an increase in the levels of cell junction proteins. FMT from AOS-dosed mice showed superior benefits over FMT from control mice on recipient gut microbiotas through an increase in “beneficial” microbes such as Leuconostocaceae and recovery…
187	Pinto et al., 2021	Nanoencapsulated Doxorubicin Prevents Mucositis Development in Mice	C57BL/6 female mice, free of specific pathogens, 6–8 weeks old (n = 15)	Doxorubicin	Mice received 100 μL of saline solution by intraperitoneal administration (i.p.)	Intestinal mucositis, body weight	IL-4, IL-5, IL-13, IL-25, IL-33, TSLP, IL-9, ZO-1 and Ocludin	H&E staining (Duodenum, distal jejunum, proximal jejunum and ileum cuts), real time RT-PCR (ileum samples)	Villus height, crypt depth; intestinal permeability	The groups free DOX and NLC-DOX received DOX at 10 mg/kg by i.p. for 3 days	Treatment with NLC–DOX attenuated DOX-induced mucositis in mice, improving shortening on villus height and crypt depth, decreased inflammatory parameters, preserved intestinal permeability and increased expression of tight junctions (ZO-1 and Ocludin). These results indicated that encapsulation of DOX in NLCs is viable and reduces the drug toxicity to mucosal structures.
188	Kimura et al., 2001	Antitumour activity and adverse reactions of combined treatment with chitosan and doxorubicin in tumour-bearing mice	Male ICR strain mice (6 weeks old)	Doxorubicin	Control mice were also given 0.9% NaCl solution or water on the same schedule.	Intestinal mucositis, body weight	Sucrase	Sucrase activity assay (small intestinal samples);	Small intestine weight, sucrase activity of small intestine	Doxorubicin (5 mg kg-1) was administered intraperitoneally on days 1 and 8, and chitosan (200, 400 or 800 mg kg-1) was administered orally twice daily for 14 consecutive days. Control mice were also given 0.9% NaCl solution or water on the same schedule.	The orally administered chitosan (400 and 800 mg kg−1 twice daily) prevented doxorubicin-induced body-weight loss and small-intestinal mucosal injury. Similarly, the reduction of leucocyte number induced by the intraperitoneally administered doxorubicin was restored to normal by the oral administration of chitosan (400 and 800 mg kg−1 twice daily). It seems likely that the mechanisms by which the…
189	Sheahan et al., 2022	Prolonged oral antimicrobial administration prevents doxorubicin-induced loss of active intestinal stem cells	C57Bl6/J mice	Doxorubicin	healthy mice	intestinal mucositis	OLFM4	H&E staining (jejunum sections), immunoflurescence	jejenum crypt analysis, and histology, microbiota	injected once with 20mg/kg doxorubin HCl intraperitoneally	doxorubicin induces aISC loss in germ free mice. Antibiotic treated mice are protexted from DXR-induced aISC loss. These mice also have reduced proinflammatory transcripts and immune cell infilltration after DXR
190	Nexoe et al., 2021	No effect of deleted in malignant brain tumors 1 deficiency on chemotherapy induced murine intestinal mucositis	62 DMBT1 C57BL/6 knockout (KO) mice	Doxorubicin	healthy mice	intestinal mucositis	DMBT1, IL‑1β, IL‑6, and TNF	H&E staining (enitre small intestine and colon)	villus height and crypt depth	20mg/kg doxorubicin given in two bilaterla intraperitoneal injections	no signifcant efects of DMBT1 on chemotherapy-induced weight loss, infammatory markers, functional enterocyte mass, or histologic infammation three and seven days afer doxorubicin treatment in mice
191	Anderson CJ et al.,2021	Microbes exploit detah-induced nutrient release by gut epithelial cells	Wild-type C57BL/6 mice; Vil-cre +/- Casp3/7 flr/flr mice;control Casp3/7 flr/flr mice; panx1-/-mice; Panx1+/+ mice; sample size (hard to find)	Doxorubicin	mice with water (given at similar volume~approx. 300 microliter )	Intestinal mucositis	N/A	tissues were collected after injection and weight loss,total Salmonella/E.coli burden and competitve indices were calculated	siginficant reduction in caecal weight and a shortening of the colon	Doxorubicin was given a single intreperitoneal injection at 15 mg/kg of mouse body weight at Day 0 (approx. 1 mg/ml doxorubicin solution)	Here we advance a concept that several Enterobacteriaceae, including patient-derived clinical isolates, have an efficient growth strategy to exploit soluble factors that are released from dying gut epithelial cells. Mammalian nutrients released after caspase-3/7-dependent apoptosis boosts the growth of multiple Enterobacteriaceae and is observed using primary mouse colonic tissue, mouse and human…
192	Rigby RJ et al., 2016	Intestinal bacteria are necessary for doxorubicin-induced intestinal damage but not for doxorubicin-induced apoptosis	Conventionally raised (CONV) adult female C57BL/6 mice (8–10 weeks of age); Adult female C57BL/6 mice were raised under germ free (GF); total n=26	Doxorubicin	rats without treatment	small intestinal mucositis	N/A	H&E staining; Immunostaining	apoptosis, mitosis, crypt depth, villus height, crypt depth and density	a single intraperito- neal (IP) injection of DOXO at a dose of 20 mg/kg body weight.	DOXO administration induced significant increases in apoptosis in jejunal epithelium regardless of the presence of enteric bacteria; however, the resulting injury, as demonstrated by statistically significant changes in crypt depth, crypt number, and proliferative cell number, was dependent upon the presence of enteric bacteria. it also observed expansion of Paneth and goblet cells and presence o…
193	Andersen MCE wt al., 2021	FIBCD1 ameliorates weight loss in chemotherapy-induced murine mucositis	transgenic (Tg) mice overexpressing FIBCD1 in the intestinal epithelium (Fibcd1Tg) and wild-type (WT) littermates (C57BL/6N) (10–12 week-old female mice); N=57 (divided into 4 groups unequally)	Doxorubicin	saline	Intestinal mucositis	IL-6, IL-1β, and Tnfα	H&E staining	weight change, intestinal length, villus height/crypt depth, and histological mucositis score	on Day 0, a single intraperitoneal injection of doxorubicin 20 mg/kg was given.	Following doxorubicin treatment, WT mice exhibited an increased weight loss compared with Tg littermates (p < 0.001). No differences between genotypes were seen in mucositis score, intestinal length, villus height/crypt depth, or IL-6, IL-1β, and Tnfα expression. ( the findings support that FIBCD1 could ameliorate chemotherapy-induced gastrointestinal toxicity by reducing weight loss.)
194	Beukema et al, 2021	Attenuation of Doxorubicin-Induced Small Intestinal Mucositis by Pectins is Dependent on Pectin's Methyl-Ester Number and Distribution	C57BL/6 female mice (10 weeks old); n=52	Doxorubicin	7 mice without doxorubicin and oral administraiton with water instead of pectin	small intestinal mucositis	TNF‐α, IL‐6 and IL‐10, Gro‐a, and MCP‐1	H&E STAINING; TUNEL; ELISA	body weight,Villus height , villus thickness	on day 7, intraperitoneal injection of 10 mg/kg doxorubicin.	Pectins with a low degree of methyl‐esterification (DM) or intermediate DM pectins with a high degree of blockiness have strong Toll‐like receptor (TLR) 2 inhibiting properties and prevent the induction of doxorubicin‐induced intestinal mucositis. Through inhibition of TLR2, these pectins prevent induction of doxorubicin‐induced apoptosis. A lower level of apoptosis together with barrier‐enhancin…
195	Morelli et al, 1996	Oral administration of anti- doxorubicin monoclonal antibody prevents chemotherapy-induced gastrointestinal toxicity in mice	Female BALB/c mice (n = 48)	Doxorubicin	Control (no tx)	Intestinal mucositis, body weight	N/A	Photomicrograph (transverse sections of small intestine)	Crypt apoptosis	30 BALB/c mice were randomly divided in three groups, and 2 h before injection of 12 mg/kg of the anthracycline, mice were treated orally with 1 ml of MADII, with unrelated ascitic fluid, or with saline. Animals in the M AD 11-treated group demonstrated markedly less weight loss than did animals in the control groups	reduce the body weight loss in mice treated with 12 mg/kg body weight of doxorubicin and decrease the early mortality in mice treated with 16 mg/kg body weight.
196	Wang et al., 2013	Effects of Streptococcus thermophilus TH-4 in a rat model of doxorubicin-induced mucositis	Female dark Agouti rats (n=32)	Doxorubicin	control (no tx)	gastrointestinal mucositis, body weight	MPO	H&E staining: jejunum, ileum	villus height, crypt depth	Milk or TH-4 was administered daily via orogastric gavage between days 0 and 8 of the experimental period. On day 6, rats were intraperitoneally injected with 0.5 ml of a single dose of either saline or doxorubicin (20 mg/kg). Doxorubicin was diluted in normal saline for injection. Body weight, food/water intake and fecal/urine output were monitored and recorded daily. Rats were humanely killed a…	The minimal amelioration of doxorubicin-induced mucositis by TH-4 further supports folate production as a likely mechanism of TH-4 action against methotrexate-induced mucositis. Further studies into TH-4 are required to confirm its applicability to other conventional chemotherapy regimens.
197	Shen et al, 2015	Milk diets influence doxorubicin-induced intestinal toxicity in piglets	Large White x Danish Landrace piglets (n = 32)	Doxorubicin	Control: Saline	Intestinal mucositis, Body Weight, Diarrhea scoring, Pain, Vomiting, Nausea	Ki67, PCNA, interleukin-1β (IL-1b), interleukin-6 (IL-6), interleukin 8 (IL-8), and tumor necrosis factor-α (TNF-α),	ELISA (serum), H&E staining (5 μm sections of intestinal tissue)	Villus height and crypt depth	Two days after the surgery and the start of the respective feeding regimens, the pigs were administered a single intravenous dose of DOX over 30 min, corresponding to 100 mg/m2 body surface area or an equivalent volume of SAL.	The findings indicate that bovine colostrum or other bioac-tive milk products may be beneficial to include into the enteralnutrition support during chemotherapy.
198	Méndez et al., 2020	Milk fermented by Lactobacillus casei CRL431 administered as an immune adjuvant in models of breast cancer and metastasis under chemotherapy	Female BALB/c mice, 7–8 weeks old (n=15)	Capecitabine (CAP)	The control group was orally administered with water and received unfermented milk.	Intestinal mucositis, body weight, diarrhoea	IL-10, tumour necrosis factor (TNF-α), interferon-γ (IFN-γ), IL-6, and monocyte chemoattractant protein-1 (MCP-1)	H&E staining (sections of 4 μm intestinal tissue; Inflammatory Cytokine Analysis (serum)	Diarrhoea (stool consistency), villus heights, crypt depths; inflammation score used for histological damage (blunting of the villi, loss of crypt architecture, vacuolization and oedema, crypt necrosis, infiltration of inflammatory cells)	M + CAP and PFM (probiotic fermented milk ) + CAP groups received unfermented milk or PFM, respectively and were orally administered with capecitabine (CAP). The control group was orally administered with water and received unfermented milk. Capecitabine was administered orally at a concentration of 500 mg/kg of body weight. The protocol consisted of two 14 days’ cycles of administration with 7 d…	Administration of milk fermented by L. casei CRL 431 (PFM) as an adjunct to capecitabine (CAP) treatment for breast cancer or metastasis (after surgery to remove the tumour) decreased the side effects associated with chemotherapy without interfering with its anti-tumour/anti-metastatic effects in mouse models, including loss of body weight, diarrhoea, intestinal mucositis, and decreased white & r…
199	Sebille et al., 2019	Highlight article: Use of zebrafish to model chemotherapy and targeted therapy gastrointestinal toxicity	Zebrafish used included wildtype (AB strain), Tg(cyp2k18:egfp) reporter line and Tg(BACmpx:gfp) reporter line. n = 48	SN38 and Afatinib	Larvae: Positive controls (Tg:cyp2k18 line only) administered diclofenac at a concentration of 13 µM. Adult: administered the corresponding solvent concentrations (DMSO, 0.01%)	Intestinal mucositis	Caspase-3 (apoptosis analysis)	H&E staining (4 µm sections of intestine); Immunohistochemistry (small intestine sections)	Histological criteria: villous fusion, villous atrophy, disruption of brush border and surface enterocytes, infiltration of polymorphonuclear cells and lymphocytes, dilation of lymphatics and capillaries, and edema.	Larvee: Larvae were treated at three days post fertilization (dpf). Drug compounds (300 µM SN38 or afatinib) were dissolved in DMSO, and added to the egg water in a 12-well plate (volume 2 mL/well), with 10 larvae/well. Adult: Adult zebrafish were weighed and administered 10, 20, 30, and 40 µg/g afatinib via oral gavage. Adult zebrafish were weighed and administered 10, 20, 30, 40 µg/g SN38 via i…	While treatment with either compound did not induce eGFP in the gastrointestinal tract of larvae, SN38 caused histopathological damage to adult intestines. Both lines of adult zebrafish (Tg(cyp2k18:egfp) and wildtype AB treated with SN38 had significantly increased histopathological scores compared to controls
200	Tang et al., 2019	Preclinical toxicology and toxicokinetic evaluation of ailanthone, a natural product against castration-resistant prostate cancer, in mice	Kunming mice (n = 120)	Ailanthone	Control group mice received saline in subacute toxicity study. No control in acute toxicity study	Intestinal mucositis	N/A	H&E staining (4 µm sections of intestine)	Edema, infiltration of inflammatory cell, severe hemorrhagic necrosis of ileum villus, thickening of small intestine wall, loss of crypts and goblet cells, necrosis of mucosal epithelium cells)	Acute toxicity study: Mice were gavaged with the dosage set at 10, 13.2, 17.4, 22.9, 30.2 and 39.8 mg/kg, respectively. Subacute toxicity study: Groups: saline control group, AIL-treated groups (2.5, 5, and 10 mg/kg), saline-reversal group and AIL-reversal (10 mg/kg) group. All groups were gavaged AIL or saline once a day on every morning for 28 continuous days. The reversal groups were kept aliv…	The results showed the body weight of male mice in the 10 mg/kg dose group decreased, but that of female mice increased. Biochemical and histopathological analysis showed that AIL could cause steatohepatitis, splenomegaly, gastrointestinal mucosal damage and reproductive system abnormalities. In addition, AIL presented the reversible hematotoxicity. To determine the relationship between AIL toxic…
201	Castellino et al., 1993	Development of a model of melphalan-induced gastrointestinal toxicity in mice	79 male or female athymic BALB/c mice (nu/nu genotype)	Melphalan	healthy mice	intestinal mucositis	N/A	assays of mucosal surfaces for glutathione content. H& E staining of entire intestine	histology, levels of mucosal glutathione	mephalan at dose 95.7 or 85.5 mg/m2, 90% and 50% lethal doses as a single intraperitonial injection in 17% dimethylsulfoxide	melphalan-induced mucositis can be studied in a mouse model in which mucositis is dose-limiting by incorporating the use of syngeneic marrow transplantation. Although glutathione gavage at the initial dose and on the schedules studied did not prove to be effective in preventing or reducing mucosal damage,
202	Pontoppidan et al., 2015	Bovine Colostrum Modulates Myeloablative Chemotherapy–Induced Gut Toxicity in Piglets	Piglets (n=37) (n = 8–10/group)	Busulfan and Cyclophosphamide	Control (IV saline	Intestinal mucositis, gut toxicity, with oral ulcers, reduced intestinal dimensions, and hematologic toxicity.	IL-8, IL-6, IL-1β, and TNF-α	H&E staining (small intestine - 10 cm section from the middle of the distal region was removed for measurement of the mucosal proportion) ELISA (cytokine analyses): targeted against IL-8, IL-6, IL-1β, and TNF-α	diarrhe, vomiting, inflammatory markers	A total of 37 3-d-old pigs received for 6 d either intravenous saline control or myeloablative treatment with busulfan and cyclophosphamide, and were fed either BC or MR, resulting in the following 4 treatments (n = 8–10/group): bovine colostrum plus saline control (Ctr-BC), milk replacer plus saline control (Ctr-MR), bovine colostrum plus busulfan and cyclophosphamide chemotherapy (BUCY-BC), and…	Conclusion: BC may reduce gut toxicity during myeloablative chemotherapy in piglets by preserving intestinal function and reducing inflammation. Whether similar effects occur in children remains to be tested.
203	Zuo et al., 2015	Dietary fucoidan of Acaudina molpadioides and its enzymatically degraded fragments could prevent intestinal mucositis induced by chemotherapy in mice	male Balb/c mice (n=70, 18–20 g, 4–6 weeks old) n=10/group	Cyclophosphamide	Control (no tx)	intestinal mucositis, diarrhea	IFN-γ, IL-4, IgA	H&E staining: ileum ELISA: serum (IFN-γ and IL-4)	villus length, crypt depth	mice were randomly assigned to the following 7 groups with 10 mice in each group: normal, model, SC-FUC, 500 kDa, 100 kDa, 50 kDa, and 10 kDa. In the next 28 days, all the mice had ad libitum feeding. The normal and model groups were given oral administration (gavage) with normal saline; meanwhile, the other 5 groups were given an oral administration of polysaccharides with varying degrees of pol…	this study demonstrated that the intake of SC-FUC may protect against chemotherapy-induced intestinal mucositis. Furthermore, the results of our current study confirm our previous hypothesis. The lower MW polysaccharides displayed high digestion and absorption efficiency, but they have an efficiency limit in the MW range. Based on this observation, we demonstrated that the 10 kDa polysaccharide d…
204	Xiang et al., 2011	Interleukin-1 receptor antagonist attenuates cyclophosphamide-induced mucositis in a murine model	pathogen-free gender-matched Balb/c mice (n=	Cyclophosphamide	Control - no tx	Intestinal mucositis	IL-1, IL-11, IL-15, R-spondin 1, TGF-β3, KGF	H&E staining: intestine	villi length, villus area, crypt area	In single chemotherapy models, equal numbers of gender-matched Balb/c mice were administered intraperitoneal injections of rhIL-1Ra at a dose of 1 mg/kg/day or vehicle for 5 continuous days, followed by single intraperitoneal injection of cyclophosphamide at doses of 100, 300, 400 or 550 mg/kg. In multiple cycles of chemotherapy models, mice were administered rhIL-1Ra or vehicle for 5 days, follo…	The pretreatment with rhIL-1Ra effectively protected murine gastrointestinal system from clinically relevant cyclophosphamide regimens. The identification of these protective effects of rhIL-1Ra highlights clinical values of this protein for the prevention of CIM.
205	Zuo et al., 2015	The squid ink polysaccharides protect tight junctions and adherens junctions from chemotherapeutic injury in the small intestinal epithelium of mice	Male Balb/c mice (n = 50)	Cyclophosphamide	Control (saline)	intestinal mucositis, body weight	N/A	Immunohistochemistry	Epithelial ZO-1, E-cadherin expression, intestinal permeability	They were assigned to 5 groups (n D 10 animals in each group): Normal control group, Cy control group, OBP 50 mg/kg group, OBP 100 mg/kg group, and OBP 200 mg/kg group. In the following 28 days, the normal control group and the Cy control group were given oral administration of normal saline, once a day. Meanwhile, the other 3 groups were treated with OBP at different doses of 50 mg/[kg/body weig…	Our results may have important implications in host defense, especially the immunopotentiation function of OBP on the cyclophosphamide-induced epithelial cell injury, as well as intestinal disorders involving inflammation and infection
206	Liu et al., 2019	A More Robust Gut Microbiota in Calorie-Restricted Mice Is Associated with Attenuated Intestinal Injury Caused by the Chemotherapy Drug Cyclophosphamide	C57BL/6J mice (n = 70)	Cyclophosphamide	Control: Normal Chow Diet	Intestinal mucositis, body weight, food intake	N/A	H&E staining: distal colon	Inflammation and mucosal damage score	After 4 weeks, half of the mice in each group were intraperitoneally injected with CTX (100 mg/kg body weight), and the other half were injected with normal saline (NS) as the control	These findings suggest that CR remodeled gut microbiota is more robust and may contribute to attenuate the side effects of cyclophosphamide, which supports the concept that cancer chemotherapy would benefit from strategies targeting the gut microbiota.
207	Moriya et al., 2012	Intravenous Administration of High-Dose Paclitaxel Reduces Gut-Associated Lymphoid Tissue Cell Number and Respiratory Immunoglobulin A Concentrations in Mice	Mice (n = 64)	Paclitaxel (PTX)	Control (no tx)	Intestinal mucositis, body weight, food intake	abTCR+,gdTCR+,CD4+,CD8+, or B220 + cells, IgA concentration	H&E staining: distal of small intestine	villous height, mucosal thickness	Male ICR mice were randomized into three groups: Control, low-dose PTX (low PTX; 2 mg/kg), or high-dose PTX (high PTX; 4mg/kg). A single intravenous dose was given. On day seven after the injection, lymphocytes from Peyer patches (PP), intraepithelial (IE) spaces, and the lamina propria (LP) were counted and analyzed by flow cytometry (CD4 + , CD8 + , abTCR + , gdTCR + , B220 + ). Immunoglobulin …	The present data suggest high-dose PTX impairs mucosal immunity, possibly rendering patients more vulnerable to infection. Careful dose selection and new therapies may be important for maintaining mucosal immunity during PTX chemotherapy
208	Ramos MG et al., 1997	Oral administration of short-chain fatty acids reduces the intestinal mucositis caused by treatment with Ara-C in mice fed commercial or elemental diets	Swiss NMRI mice weighing 30 ± 2 g were kept in collective cages with free access to a commercial diet or an elemental diet; exp a: N=25; exp B: N=26	cytostatic drug Ara-C	normal group not treat with Ara-C or SCFA	Intestinal mucositis	NA	H&E Staining	total mucosal length, villus height, extension of the crypt zone; depth of the crypt; total length of the colon	Ara-C (Aracytin, Rhodia Farma) was administered at 3.6 mg/mouse/day ip at 12-hour intervals (8- 8:30 AM and 8-8:30 PM) for four days (Experiment A) or two days (Experiment B).	oral administration of SCFA at close to physiological proportions reduces the inflammation and necrosis caused by Ara-C administration [Histopathological examination revealed less damage (atrophy, inflammation, or necrosis) to the small intestine and colon caused by Ara-C when SCFA was administered. Accordingly, protein and nucleotide concentrations in the intestinal mucosa were higher in the gro…
6	Luk GD, et al., 1981	Diamine oxidase as a plasma marker of rat intestinal mucosal injury and regeneration after administration of 1-beta-D-arabinofuranosylcytosine	Female Lewis x Brown Norway rats, 12 weeks old, weighing 160 to 180 g,	1-beta-D-arabinofuranosylcytosine (ara- C)	The control animals were given an equivalent amount of 0.9% NaCI solution s.c. over the same time schedule.	intestinal mucosal injury	DAO	DAO activity assay	Loss of mature villous cells; mitototic activity of crypt cells	at a dose of 0.3 g/kg body weight s.c. every 8 hr for a total of 6 doses.	plasma DAO levels reflect the mucosal injury and subsequent recovery after ara-C tretament in the rat. (Both mucosal and plasma DAO levels also fell markedly to less than 10% of basal levels (N = 30, p < 0.005) by Day 4 and recovered with a time course similar to the histological and biochemical changes indicative of injury and recovery. With increasing dosage and/or increas ing duration of ara-C…
209	Ypsilantis et al., 2004	Mesna ameliorates intestinal mucosa damage after ifosfamide administration in the rabbit at a dose-related manner	New Zealand White rabbits, 6 months of age, weighing 3.6 to 4.0 kg (n = 50, 5/group)	Ifosfamide	Control group was untreated	Intestinal mucositis	N/A	DNA fragmentation assay & agarose gel electrophoresis (mucosal layer of ileum); TUNEL assay (Intestinal tissue); H&E staining (intestinal segment)	number of mitoses per crypt, crypt-villus (c/v) unit height	They received intravenously 10 weekly treatments each of either normal saline, ifosfamide (30, 45, or 60 mg/kg), mesna alone (6, 9, or 12 mg/kg), or ifosfamide plus mesna.	Ifosfamide caused a dose-related increase of crypt cell apoptosis and shortening of c/v unit, while it had a steady antimitotic effect. Mesna as a sole agent had no apoptotic or trophic effect on intestinal mucosa and hence no effect on intestinal morphometry. However, mesna, when administered concurrently with ifosfamide, ameliorated apoptosis, hypoproliferation, and mucosal atrophy at a dose-re…
210	Sasu et al., 2015	Protective effects of silymarin on epirubicin-induced mucosal barrier injury of the gastrointestinal tract	CD1 Mice from their breeding colony (n=10 / group)	Epirubicin	Control (healthy mice, no tx)	intestinal mucositis	cyt P450, Bcl-2, Bax and p53	H&E staining and Alcian Blue P.A.S. for mucins (large intestine specimens) Immunohistochemical studies: paraffin embedded stomach, jejunum and colon tissues using mouse monoclonal antibodies against cyt P450 diluted 1:100, Bcl-2 diluted 1:50, Bax diluted 1:50 (Santa-Cruz, San Francisco, CA) and p53 diluted 1:50 DNA fragmentation by agarose gel electrophoresis: tissue fragments of stomach, small a…	Histopathology: goblet cell counts Immunohistochemistry: distribution (immunopositivty) of cyt P450, Bax and Bcl-2 in the stomach, jejunum and colon of mice to evaluate mucosa dmg DNA fragmentation pattern in gastrointestinal cells: DNA internucleosomal fragmentation was observed in the epirubicin groups for all analyzed tissues and a reduced level of it appeared in the mice group pre-treated wit…	mice were randomly divided into six groups: control, epirubicin (Epi), epirubicin + 50 mg/kg silymarin (Epi + 50Sy), epirubicin + 100 mg/kg silymarin (Epi + 100Sy), 50 mg/kg silymarin (50Sy), 100 mg/kg silymarin (100Sy), of 10 animals/group. 0.7% carboxymethyl cellulose (CMC) solution was administrated by gavage daily to control and Epi group. The cumulative dose of 12 mg/kg of epirubicin (Aldert…	In conclusion, our findings suggest that silymarin may prevent cellular damage of epirubicin-induced toxicity and was effective in reducing the severity indicators of gastrointestinal mucositis in mice.
7	Moriyama K et al.,2006	Diamine oxidase, a plasma biomarker in rats to GI tract toxicity of oral fluorouracil anti-cancer drugs	Six-week-old male Crj:CD (SD) IGS rats; N=36	S-1: 1-(2-tetrahydrofuryl)-5-fluorouracil (FT), 5-chloro-2,4-dihydroxypyridine (CDHP) and potassium oxonate (Oxo); FCD (molecular ratio FT:CDHP 1:0.4) is compound that excluded Oxo from S-1.	group of mice received no chemotherapeutic drugs	Small intestinal mucositis	DAO	Blood samples; H&E staning (jejunm)	Body weight; hitopathlogical score (number of apoptotic bodies,Decreased goblet cells, Atrophy of villi, degree of small intestinal lesion)	S-1 and FCD administered orally at 20 mg/kg (equivalent of FT) once daily for 7 days at a standard volume of 10 mL/kg/day.	plasma DAO activity in the FCD-treated group was significantly less than that in the S-1-treated group while the jejunal mucosal area in the FCD group was significantly smaller than that in the S-1 group. In addition the histopathological findings in the FCD group showed villus atrophy in the jejunal mucosa which was not observed in the S-1 group. The degree of these findings correlated with the …
211	Sottili et al., 2018	Peroxisome proliferator activated receptor-gamma stimulation for prevention of 5-fluorouracil-induced oral mucositis in mice	C57BL/6J mice (n = 15)	5-Fluorouracil	Mice treated with saline	Oral mucositis, mechanical trauma, body weight	p53, MMP-2, IL-1β, NF-κB, TGF-β	H&E staining (5-μm thick sections of oral mucosal segments); Real-Time Quantitative (q)PCR (labial tissues)	Histologic score of tissue damage determined by distortion of epithelial architecture, membrane integrity, inflammatory cell infiltration, connective tissue organization, and edema of the submucosa	Daily administration of 5-FU (50 mg/kg/day i.p.) to the mice for 5 days. Half of the mice were treated with RGZ (5 mg/kg/day by oral gavage), starting 24 hours before the 5-FU treatment. Mice treated with saline were used as healthy controls.	The 5-FU caused loss of epithelial architecture, collagen fiber impairment, and inflammatory infiltration. The RGZ reduced leukocyte infiltration, preserved tissue structure, and dampened the 5-FU-induced expression of p53 and matrix metalloproteinase (Mmp)-2 after 5 days, and of Mmp-2 and IL-1β after 15 days. The RGZ inhibited the 5-FU-induced increase of transforming growth factor-beta (TGF-β) …
212	Liu et al., 2022	Inflammation-targeted cannabidiol-loaded nanomicelles for enhanced oral mucositis treatment	26 C57BL6 mice	5-Fluorouracil	healthy mice	Oral mucositis	TNF-a and IL1b, Ly6G and NF-KB p65	H&E staining (tongue ulcer sample) , immunofluorescne	ulcer area	intraperitoneal injection of 50mg/kg of 5-FU	The CBD/FD nanomicelles exhibited excellent inflammation-targeting ability and showed outstanding anti-inflammatory and healing effects after either in situ dripping or intravenous administration. These results suggest the great potential of CBD/FD nanomicelles for clinical application for OM treatment
213	Takeuchi et al., 2018	Therapeutic efficacy of rebamipide-loaded PLGA nanoparticles coated with chitosan in a mouse model for oral mucositis induced by cancer chemotherapy	Male ICR mice aging 10 weeks (n = 20, 5/group)	5-Fluorouracil + acetic acid	Positive controls received 5-FU but no additional treatments	Oral mucositis	N/A	The ulcer area of oral mucositis was measured every other day using an image analysis software (Image J, National Institutes of Health, USA)	Oral ulcer area	Mice were administered an intraperitoneal injection of 5-fluorouracil on days −5, −3, and −1 of the experiment at a dose of 50 mg/kg body weight. On day 0, mice were anesthetized by intraperitoneal administration of a combination anesthetic, which was prepared with 0.3 mg/kg of medetomidine, 4.0 mg/kg of midazolam, and 5.0 mg/kg of butorphanol, under isoflurane anesthesia. Then, 15 μL of 20% acet…	The chitosan-coated nanoparticles administration group significantly decreased the ulcer area at day 9, 11, and 13 compared with the non-treated control group. Moreover, this group significantly shortened the treatment period by 3.6 days compared to the bare nanoparticles administration group. Therefore, it was suggested that rebamipide-loaded PLGA nanoparticles coated with chitosan hydroxypropyl…
214	Chang et al., 2015	Comprehensive Assessment of Host Responses to 5-Fluorouracil-Induced Oral Mucositis through Transcriptomic Analysis	6 to 8 week-old male BALB/c mice (n=36)	5-Fluorouracil	Control (no tx)	Oral mucositis, diarrhea	CD11b, IL-1β, TNF-α, or Bglap-rs1	H&E staining: oral mucosa Immunohistochemical staining: 5-FU-treated oral mucosa	FU-induced oral mucositis showed accentuated vasodilatation, intense cellular infiltration with neutrophil prevalence, hemorrhagic areas, edema, and extensive ulcers	Thirty-six 6 to 8 week-old male BALB/c mice were randomly divided into the control group and 5-FU-treated group. In the 5-FU group, mice received 5-FU (100 mg/kg, intraperitoneally) on day 1, day 8, day 15, day 22, and day 29, respectively. We evaluated the oral mucosal change under macroanalysis and histological examination at indicated periods, and then applied transcriptomic analysis of gene e…	Through comprehensively transcriptomic analysis and IHC stain, we discovered several valuable pathways, verified the main pro-inflammatory cytokines, and revealed two significantly down-regulated genes in the 5-FU-induced OM model. These findings highlighted the way of seeking effective therapeutic agents for chemotherapy-induced OM in future.
215	Sun et al., 2022	Metformin protects 5-Fu-induced chemotherapy oral mucositis by reducing endoplasmic reticulum stress in mice	C57BL/6 mice (n=48)	5-Fluorouracil	Control (no tx)	oral mucositis	NF-κB, GRP78, IL-1β, IL-6 and TNF-α, BCL-2	H&E staining: tongue TUNEL performed with TUNEL kit IHC: tongue tissues in 4% paraformaldehyde embedded in paraffin	tongue mucosa (epithelium)	From the first day of the experiment, mice in the control group and 5-Fu group were given normal saline intragastric administration for 7 consecutive days, and mice in other groups were given corresponding drugs intragastric administration. All mice except the control group were intraperitoneally injected with 5-Fu at a 50mg/kg concentration for 5 consecutive days.	This study confirmed the protective effect of Met on 5-Fu-induced CIOM, which was achieved by inhibiting ERS and reducing the activity of NF-κB.
216	Cao et al., 2022	Protective effect of endoplasmic reticulum stress inhibition on 5-fluorouracil-induced oral mucositis	C57BL/6 mice	5-Fluorouracil	Control (saline)	Oral mucositis, body weight, diet	TNF-α, IL-6 and IL-1β	H&E staining: tongue	mucosal thickness	Eight-week-old male C57BL/6 mice were raised in an SPF level barrier system with a temperature-controlled environment and a 12-h light/dark cycle. Mice were randomly divided into five groups: (1) control group: normal saline (NS), (2) 5-FU group: 100 mg/kg/Day 5-FU (Sigma–Aldrich, USA), (3) 5-FU+4-PBA (ERS inhibitor) group: 100 mg/kg/Day 5-FU+100 mg/kg/Day 4-PBA (APExBIO Technology LLC, USA), (4)…	Our study found that 5-FU could induce severe ERS, upregulate the expression of GRP78 and CHOP, raise oxidative stress and increase the expression of inflammatory factors by activating the NF-κB pathway, thus causing cell apoptosis and finally leading to oral mucosal injury.
217	Gupta N et al., 2019	Role of oral flora in chemotherapy-induced oral mucositis in vivo	Ten week old Specific-pathogen-free (SPF) and germ-free Swiss Webster mice;N=48 (12/group)	5-fluorouracil (5-FU)	Mice in the control group received sterile phosphate buffered saline (PBS) i.p.	oral mucositis;	Matrix metalloproteinases (MMPs); pro-inflammatory cytokines i.e. IL-1β, TNF-α and MPO	Sections of 5 μm thickness of tongue tissue were prepared and stained with hematoxylin and eosin (H&E); immunohistochemical analyses	epithelial thickness; histologic grading of OM;cell proliferation/turnover rates;expression levels of metalloproteinases and pro-inflammatory mediators	SPF and germ-free mice were injected with 70 mg/ kg body weight of 5-FU intraperitoneally (i.p.) once a day from days 1 through 5, and days 8 and 9.	1. The present study demonstrates the detrimental impact of oral microbiota in worsening chemotherapy-induced OM. 2. 5-FU-treated SPF and germ-free mice showed characteristic features of OM with reduced oral epithelial thickness, presence of inflammatory cells in the connective tissues, and increased levels of expression of me- talloproteinases and pro-inflammatory cytokines compared to the respe…
218	Cuba LF et al., 2020	Cannabidiol on 5-FU-induced oral mucositis in mice	male mice of the CF-1 strain, 10 weeks old, weighing 30–40 g; n=90, during the experiment, 11 animals died,N=79	5-Fluorouracil + mechanical trauma	negative control: mechanical trauma + placebo (mice received IP injection of saline instead of 5FU); Positive control: 5FU + mechanical trauma + placebo;	oral mucositis;	anti-oxidant enzyme catalase (CAT) and anti-oxidant reduced glutathione (GSH)	blood samples; H&E staning (tongue sample)	weight; extent of lesion; classification of severity of OM; intensity of inflammatory response;	two intraperitoneal (IP) in- jections of 5-FU (60 mg/kg/day) on days zero and 2 only; Mechanical trauma was induced in the middle third of the ventral surface of the tongue with the use of an 18G needle, scraping twice with a linear movement of 5 mm each, to induce OM.	1. Regarding weight loss during the experiment, this was observed mainly at 4 days rather than 7 days, where the animals gained considerable body weight again. The positive control groups showed greater weight loss at both experimental times. 2.the groups treated with CBD showed less severity of oral lesions compared with the positive control at both experimental times. 3. The intensity of the in…
219	Gupta N et al., 2020	Lactobacillus reuteri DSM 17938 and ATCC PTA 5289 ameliorates chemotherapy-induced oral mucositis	Ten weeks old female C3H mice; n=48 (12/group)	5-Fluorouracil	phosphate buffered saline(PBS) intraperitoneally (i.p.) daily from days 1 to 5.	oral mucositis;	Ki-67; proinflam- matory mediators i.e., nuclear translocated NFκB p65, IL-1β, TNF-α and MPO; oxidative stress markers i.e. 8-hydroxy-2′-deoxyguanosine (8-OH- dG), and 4-hydroxynonenal (4-HNE);	H&E staining (oral mucosal tissue); Immunohistochemistry (IHC) analysis	oral epithelium thickness	50 mg/kg 5-FU intraperitoneally (i.p.) daily from days 1 through 5,	1.Lactobacillus reuteri (LR) DSM 17938 and ATCC PTA 5289 reduces the severity of chemotherapy‐induced OM. (oral epithelia of the 5‐FU/water and 5‐FU/LR groups were thinner compared to PBS/water and PBS/LR groups; Epithelial damage was significantly reduced in the 5‐FU/LR compared to 5‐FU/water group. ) 2. And The 5‐FU/LR group showed reduced oxidative stress and inflammation in the oral mucosa (L…
220	Katagiri H et al., 2018	Systemic hematogenous dissemination of mouse oral candidiasis is induced by oral mucositis	8-week-old male ICR mice; N=40(10/group; if only focus on chemotherapy+mucositis grou, n=10)	5-Fluorouracil + acetic acid	a negative control group without microbial/drug administration and mucositis induction	oral mucositis	NA	H&E and periodic acid–Schiff (PAS) stains; immunohistochemical study; Blood samples	WBC Count, body weight;	10 mg/kg 5-FU on days 1, 2, 3, and 4; DAY 4,25 μL 50% acetic acid were spotted on each side of the lingual border for 30 s to 1 min to induce oral mucositis.	We provide histological evidence that in concomitant oral mucositis, the hyphae infiltrate the subepithelium and blood vessels. Blood cultures and tissue samples revealed the onset of fungemia only in the mucositis-induced groups. Positive numbers of colony-forming units were found in groups A (chemotherapy), B (chemotherapy + mucositis) and C (mucositis), but were highest in group B. Some organs…
221	Shimamura et al, 2019	Therapeutic Effect of GGsTop, Selective Gamma-glutamyl Transpeptidase Inhibitor, on a Mouse Model of 5-Fluorouracil-induced Oral Mucositis	Nine-week-old male ICR mice, weighing 30-40 g	5-Fluorouracil + acetic acid	mice receive 5FU but no GGsTop.	oral mucositis	NA	H&E staining, collagen staining;blood sample	ulcer area, weight, and white blood cell count	an intraperitoneal injection of 5-FU on days −5, −3, and −1 of the experiment at a dose of 50 mg/kg body weight; mucosal ulcers were induced by injection of 20% acetic acid using a microsyringe with a 31-G needle.	Administration of GGsTop reduced the maximum ulcerated area and shortened the treatment period in a dose-dependent manner. Body weight was also improved by administration of GGsTop. The WBC count remained normal throughout the experiment in all groups. Administration of GGsTop promoted collagen production in the oral mucosa
222	Tancharoen et al., 2018	Anthocyanins Extracted from Oryza sativa L. Prevent Fluorouracil-Induced Nuclear Factor-κB Activation in Oral Mucositis: In Vitro and In Vivo Studies	male Wistar rats (7 weeks, 280–300 g) n = 6/group (total 30)	5-Fluorouracil + mechanical irritation	Negative control - Mice received water and saline. Positive control - mice received 5-FU	Oral mucositis	p50 and p65 subunits of NF-κB	Mallory’s azan staining and Mayer’s hematoxylin stain (Sections of 6 μm thickness of buccal pouches); Immunohistochemistry staining (Sections of buccal pouches); Western Blot Analysis; ELISA (Serum)	Macroscopic analysis: inflammatory aspects such as erythema, hyperemia, hemorrhagic areas, epithelial ulcerations, and abscesses; inflammatory cell infiltration, vasodilation, presence of hemorrhagic areas, edema, ulcerations, and abscesses; collagen fibers	group A: gavage-fed 1 mL deionized water (DI) and injected normal saline (NS) by i.p. injection, serving as a negative control group; group B: 1 mL (DI) and injected with 60 mg/kg 5-FU by i.p. injection, serving as a positive control group; group C: 500 mg/kg ANT-rich extracts once daily and injected with 60 mg/kg 5-FU i.p.; group D: 1000 mg/kg ANT-rich extracts once daily and injected with 60 mg…	5-FU caused marked hemorrhage, extensive ulcerations and abscesses compared to non-treated animals with slight erythema. Histologically, a loss of collagen bundles and inflammatory cell infiltrates was observed. After 29 days of ANT treatment, lesions resolved, and abundant collagen fibers were evident in the lamina propria. Buccal mucosa of 5-FU-injected rats showed increased Nuclear factor-kapp…
223	Thiemeet al., 2020	Comparison of photobiomodulation using either an intraoral or an extraoral laser on oral mucositis induced by chemotherapy in rats	78 male rats	5-Fluorouracil + mechanical irritation	healthy rats	oral mucositis	N/A	immunohistochemistry, H&E staining (buccal mucosa)	redox state was evaluated by reactive species levels, antioxidant network, and immunohistochemistry analysis	intraperitoneal injection of 5-FU at days 0 (60 mg/kg) and 2 (40 mg/kg)	an EO diode laser protocol, as well as traditional IO diode laser irradiation, exhibited positive effects on the clinical, histopathological, and redox state in OM induced by 5-FU in rats
224	Lima et al., 2015	Amniotic membrane as a biological dressing for 5-fluoruracil-induced oral mucositis in rats	Male Rattus norvegicus var. albinus; Wistar (n=60) 3 groups including control, n=20/group	5-Fluorouracil + acetic acid	Control (oral ulcer was induced with 50% acetic acid on the buccal fornix on the lower incisors (n = 20))	Oral mucositis	CD4 and CD8	H&E staining: oral mucosa	inflammatory infiltrates (due to necrosis)	For experimental mucositis, 60 male rats (Rattus norvegicus var. albinus; Wistar), 90 days old, were divided randomly into three groups: (1) a control group in which an oral ulcer was induced with 50% acetic acid on the buccal fornix on the lower incisors (n = 20); (2) a 5-FU group, treated with 5-FU to induce OM + 50% acetic acid to induce an ulcer (n = 20); (3) 5-FU + AM group, treated with 5-F…	Amniotic membrane presented biocompatibility and stimulated cell proliferation and neovascularization, functioning as a promising biological dressing.
225	Gerhard D et al., 2017	Probiotic therapy reduces inflammation and improves intestinal morphology in rats with induced oral mucositis	male Wistar rats with a mean body mass of 150 g; N=24 (6/group)	5-Fluorouracil+ mechanical trauma	rats without chemotheapy and probiotic adminitsartion	oral mucositis, intestinal mucositis	N/A	(H&E) staining (jugal mucosa)	feed consumption, weight, macroscopic analysis (e.g. erythema, hyperemia, hemorrhagic areas, epithelial ulcerations and abscesses)	two intraperitoneal injections of 5-FU (60 mg/kg), administered at days 0 and 2 of the experiment; left jugal mucosa was inverted and irritated by MT, performed by dragging the tip of an 18-gauge needle with a 100 mm2 area in a vertical and horizontal linear pattern along the inverted mucosa, at days 1 and 2 of the experiment.	Groups G5-FU and G5-FU/PROB showed ulcerated oral lesions at day 3, with progression in group G5-FU and regression in group G5-FU/PROB at day 7. Histologically, less severe signs of inflammation in the oral mucosa were observed in group G5-FU/PROB than in group G5-FU. Regarding the intestine, villus-related defects of lesser magnitude were observed in group G5-FU/PROB, compared with group G5-FU. …
226	Miyano K et al., 2020	The Japanese herbal medicine Hangeshashinto enhances oral keratinocyte migration to facilitate healing of chemotherapy-induced oral ulcerative mucositis	Male Wistar rats aged 8 weeks; N=14	5-Fluorouracil + acetic acid	saline	oral mucositis;	NA	visual examination	OUM severity (visual oral mucositis score)	5-fluorouracil (40 mg/kg/day in saline) was intraperitoneally administered 3 times at 2-day intervals in rats. The labial fornix region of the inferior incisors was treated with a filter paper (3 mm × 3 mm, Whatman, Maidstone, UK) soaked in 50% acetic acid soaked for 30 s	HST enhanced tissue repair in OUM rat model (The OUM score of HST-administered rats was significantly lower than that of control rats on day 6 and 7 follow- ing acetic acid treatment); No difference in body weight was observed between the control and HST-administered rats prior to and following 5-fluorouracil administration (before acetic acid treatment). On day 6 after acetic acid treatment, the…
227	Tanideh et al., 2017	Healing acceleration of oral mucositis induced by 5-fluorouracil with Pistacia atlantica (bene) essential oil in hamsters	male adult golden hamsters (80–130 g) with a mean age of 6–8 weeks (n = 40)	5-Fluorouracil + mechanical irritation	Positive control - group 1 received no additional treatment	Oral mucositis	N/A	Close-up photographs from the everted buccal pouches; H&E staining (five-micron cut sections of buccal pouches); blood sampling (cardiac pucture)	Macroscopic scoring system: hyperaemia, ulcerations or haemorrhage, abscess; microscopic scoring system: vasodilatation in the vasculature, infiltration of inflammatory cells, haemorrhagic areas or abscess, oedema	Group 1 received no other treatment (control group), group 2 received topical gel base (2% sodium carboxymethylcellulose), and groups 3 and 4 received topical gels of 5/10% BHO, respectively. Chemotherapy were administered by three intraperitoneal injections of 5-FU (250 mg/5 mly) on days 0/5/10 at a dose of 60 mg/kg. To trigger OM, a superficial horizontal scratch was made on the everted buccal …	Comparisons on macro- and microscopical oral mucositis scorings demonstrated dose-dependent healing promotion in the subgroups receiving active gels (P < 0.05). The blood samplings revealed the chemotherapy-related pancytopenia with no significant difference among all subgroups on either end point (P > 0.05). The healing effect of the bene oil could mainly be local and attributed to its antioxida…
228	Leitão et al., 2008	Glutamine and alanyl-glutamine accelerate the recovery from 5-fluorouracil-induced experimental oral mucositis in hamster	Male adult Golden hamsters weighing 140–160 g (n = 60)	5-Fluorouracil + mechanical irritation	Negative control - Normal mice Positive control - mice received 5-FU and mechanical irritation and saline	Oral mucositis	Myeloperoxidase	Myeloperoxidase assay (cheek pouch samples); H&E staining (Sections of 5 μm thickness cheek pouch samples); glutamine assay (serum)	Macroscopic analysis scoring: erythema, hyperemia, hemorrhagic areas, epithelial ulcerations and abscesses;Microscopic analysis scoring: inflammatory cell infiltration, vascular dilatation and ingurgitation, presence of hemorrhagic areas, edema, ulcerations and abscesses	Oral mucositis was induced by two intraperitoneal (i.p) administrations of 5-FU on the first and second days of the experiment (60 and 40 mg/kg, respectively). The animal cheek pouch mucosa was irritated by superficial scratching with the tip of an 18-gauge needle on the fourth day. Hamster groups with oral mucositis received oral administration of glutamine or L-alanyl-glutamine (100 mM) 1 h bef…	Treatment with glutamine and alanyl-glutamine reduced macroscopic and histological parameters of oral mucositis, and reduced the myeloperoxidase activity on day 14, but not on day 10. The 5-FU-induced oral mucositis significantly decreased the serum glutamine levels as well as the cheek pouch glutathione stores observed on day 10. Glutamine or alanyl-glutamine administration reversed the 5-FU eff…
229	Fonseca et al., 2021	Anti-inflammatory effect of L-cysteine (a semi- essential amino acid) on 5-FU-induced oral mucositis in hamsters	Male Golden Sirian hamsters with an average weight of 140–180 g (n=30, 6/group in each set of experiment)	5-Fluorouracil + mechanical irritation	The saline group received 0.9% intraperitoneal saline solution (ip) on the 1st and 2nd experimental days, and received saline solution by gavage for 10 days	Oral mucositis	Myeloperoxidase, malonaldehyde (MDA), glutathione (GSH), Nitrite/nitrate dosage, COX-2, inducible nitric oxide (iNOS), hydrogen sulfide	H&E staining (Sections of 4 μm thickness of oral mucosa), Myeloperoxidase assay (oral mucosa), malonaldehyde and glutathione test (oral mucosa); immunohistochemistry - streptavidin–biotin-peroxidase method (oral mucosa)	Macroscopic analysis scoring (0-5): inflammatory aspects such as erythema, hyperemia, hemorrhagic areas, epithelial ulcerations, and abscesses; Histopathological analysis scoring (0-3): presence and intensity of cell infiltration, dilation and vascular engorgement, hemorrhage, edema, ulcers and morphological characteristics suggestive of abscesses	(1) the saline group received saline solution (ip); (2) mechanical trauma (MT) group received saline i.p. administration on the 1st and 2nd experimental days; then, the animals were submitted to MT on the right cheek mucosa on the 4th day and received saline solution by gavage for 10 days; (3) the 5-FU/saline group received injections of 5-FU on the 1st and 2nd days (60 and 40 mg/kg i.p., respect…	The animals subjected to the 5-FU mucositis model, in the present study, had a marked inflammatory process on the 10th day, especially in the 5-FU group, with hyperemia, hemorrhagic areas, ulcers and abscesses. These findings are evident at the peak of the inflammatory process in similar way to previous studies, denoting the successful reproducibility of this experimental model in this research O…
230	Lima et al., 2005	Effects of the tumour necrosis factor-alpha inhibitors pentoxifylline and thalidomide in short-term experimental oral mucositis in hamsters	male adult Golden hamsters (140–160 g in weight) (n = 96)	5-Fluorouracil + mechanical irritation	Non-treated group received mechanical trauma only (first experiment); mice treated with saline (second experiment)	Oral mucositis, mechanical trauma	MPO (Myeloperoxidase), leukocytes number, neutrophils number, mononuclears number	H&E staining (5-μm-thick sections of cheek pouch); Myeloperoxidase Activity assay (cheek pouch tissue); blood test (blood sample)	Macroscopic scoring system (0-3): rythema, hyperemia, hemorrhagic areas, epithelial ulcerations and abscess; histopathological scoring (0-3): inflammatory cell infiltration, vascular dilatation and ingurgitation, presence of hemorrhagic areas, edema, ulcerations and abscess	A non-treated normal (N) control group that received mechanical trauma (MT); and 7 groups of animals submitted to 5-FU and MT, and killed on days 0, 4, 5, 10, 12, 14 and 16 of the experiment. Animals received 5-FU, at 60 and 40 mg/kg, intraperitoneally (i.p.), for two consecutive days. On day 4, the cheek pouch mucosa was irritated by superficial scratching to potentiate oral mucositis.	Animals were weighed daily, and total and differential leukocyte counts were performed on peripheral blood. PTX and TLD were found to reduce the macroscopic and histological parameters of oral mucositis and MPO activity. PTX and TLD also reversed peripheral neutrophilia, but only PTX prevented weight loss. The results indicate a protective effect of PTX and TLD, suggesting an important role for t…
231	Medeiros et al., 2011	Effect of atorvastatin (ATV) on 5-fluorouracil-induced experimental oral mucositis	male adult Golden hamsters weighing 140–200 g (n = 96)	5-Fluorouracil + mechanical irritation	Negative control: untreated animals. Positive control: animals subjected to OM that received saline or saline and 5% (vol/vol) ethanol, a group that received only MT, and animals subjected to MT that received ATV 5 mg/kg and saline	Oral mucositis, mechanical trauma	TNF-α, IL-1β,MPO (Myeloperoxidase), nitrite, Non-protein sulfhydryl groups’ (NP-SH), induced nitric oxide synthase (iNOS)	H&E staining (5-μm-thick sections of cheek pouch); Myeloperoxidase Activity assay (cheek pouch tissue); ELISA (cheek pouch samples supernatant); Immunohistochemistry (4-μm-thick sections of cheek pouch); blood test (blood sample)	Macroscopic scoring system (0-4): rythema, hyperemia, hemorrhagic areas, epithelial ulcerations and abscess; histopathological scoring (0-3): inflammatory cell infiltration, vascular dilatation and ingurgitation, presence of hemorrhagic areas, edema, ulcerations and abscess	Oral mucositis was induced by two intraperitoneal (i.p) administrations of 5-FU on the first and second days of the experiment (60 and 40 mg/kg, respectively). Hamster groups subjected to OM were treated i.p. with ATV 1, 5 or 10 mg/kg, 30 min before the injections of 5-FU and daily until they were killed. Control groups consisted of normal animals (Normal), animals subjected to OM that received s…	ATV at doses of 1 and 5 mg/kg reduced mucosal damage and inflammation, as well as the levels of cytokines, nitrite and myeloperoxidase activity on the 5th and 10th day of OM and immunostaining for iNOS on the 5th day of OM.ATV at 1 mg/kg increased cheek pouch NP-SH when compared to 5-FU groups on the 10th day of OM. The association between ATV 5 mg/kg and 5-FU decreased the survival rate, amplifi…
232	Clarke et al., 2002	Exposure of oral mucosa to bioactive milk factors reduces severity of chemotherapy-induced mucositis in the hamster	hamsters	5-Fluorouracil + mechanical irritation	healthy hamsters	oral mucositis	N/A	ulcer area in mm2	ulcer size, degree or brusing , swelling and scarring	2 intraperitomeal injections of 5-FU administed at 90 and 60mg/kg	topical administration of bioactive milk proteins (WGFE-A) to the oral mucosa significantly reduced the severity of mucositis in hamsters when applied before and concurrent to chemotherapy
233	Yoshino et al., 2013	Alteration of the redox state with reactive oxygen species for 5-fluorouracil- induced oral mucositis in hamsters	Four-week-old male Syrian golden hamsters	5-Fluorouracil	healthy hamsters	oral mucositis	N/A	in vivo L band ESR (cheek pouch mucosa)	oral ulceration	an intraperitoneal injection of 5-fluorouracil on days 0 and 2 of the experiment at a dose of 60 mg/kg	ROS is present at the beginning of the development of oral mucositis and the alteration of the redox state of inflammation associated with ulcer.
234	Sonis et al., 1995	Alteration in the frequency, severity and duration of chemotherapy-induced mucositis in hamsters by interleukin-11	Ninety-five young, male Golden Syrian hamsters	5-Fluorouracil + mechanical irritation	healthy hamsters	oral mucositis	N/A	biopsies of oral mucosa (H&E staining)	oral ulceration	5 Fluorouracil(60 mg/kg) was administered intraperitoneally on days 0 and 2	IL-11 has a role in prevention of ulcerative mucositis induced by cancer chemotherapy
235	Freitas et al., 2012	Protein fraction of Calotropis procera latex protects against 5-fluorouracil-induced oral mucositis associated with downregulation of pivotal pro-inflammatory mediators	Ninety male adult golden hamsters that weighed 120–150 g	5-Fluorouracil + mechanical irritation	healthy hamsters	oral mucositis	TNF-α, IL-1β, inducible nitric oxide synthase (iNOS), and cyclooxygenase-2 (COX-2), and myeloperoxidase (MPO)	H&E staining (cheek pouch), MPO assay, immunohistochemistry	macroscopic and microscopic analysis of cheek pouches	two intraperitoneal (i.p.) injections of 5-fluorouracil, 60 and 40 mg/kg	protein fraction of Calotropis procera latex protects against 5-FU-induced oral mucositis
236	Horii et al., 2014	Platelet-rich fibrin has a healing effect on chemotherapy-induced mucositis in hamsters	Male Syrian golden hamsters 7 weeks old and weighing 90 to 120 g	5-Fluorouracil + mechanical irritation	healthy hamsters	oral mucositis	N/A	H&E staining (?), MPO activity assay,	mucosal ulceration area, histopathology, MPO activity and	2 intraperitoneal injections of 5-fluorouracil (5-FU) administered at 60 mg/kg on days 0 and 2 of the experiment	the healing of 5-FU-induced oral mucositis can be promoted by the use of topically applied PRF
237	Park et al., 2018	Effects of Onchung-eum, an Herbal Prescription, on 5-Fluorouracil-Induced Oral Mucositis	Seven-week-old male golden Syrian hamsters (100-110 g of	5-Fluorouracil + Mechanical irritation	healthy hamsters	oral mucositis	IL-1β, TNF-α, nuclear factor-κB (NF-κB), and caspase-3	H&E staining (cheek pouches), TUNEL assay, western blotting, immunohistochemistry	histology, oral ulceration	all the hamsters received 80 mg/kg 5-FU intraperitoneally (ip) on day 0, followed by 60 mg/kg 5-FU ip on day 2	OCE inhibited pro-inflammatory cytokines and apoptosis in the oral mucosa. Thus, OCE could be a potential candidate originating from natural products for the treatment of OM
238	Wilder-Smith et al., 2007	In vivo imaging of oral mucositis in an animal model using optical coherence tomography and optical Doppler tomography	10 young Syrian golden hamsters	5-Fluorouracil + mechanical irritation	healthy hamsters	oral mucositis	N/A	H&E staining (cheek pouch), histopathology, OCT and ODT imaginh	OCT and ODT imaging, histology	I.p. injections of 5-fluorouracil on days 0, 5, and 10 (60 mg/kg)	noninvasive OCT/ODT is capable of measuring changes in subsurface architecture and vascularity during the development of chemotherapy-induced mucositis.
239	Schmidt et al., 2019	Mucoadhesive formulation containing Curcuma longa L. reduces oral mucositis induced by 5-fluorouracil in hamsters	Seventy‐two golden Syrian hamsters	5-Fluorouracil + mechanical irritation	healthy hamsters	oral mucositis	CD31, TGF-B1,	H&E staining (buccal mucosa), immunohistochemistry,	erythema, bleeding, epithelial ulcers, and abscesses, immunohistochemistry, microvessel density	intraperitonealinjection of 5‐FU (60 mg/kg) at Day 0 followed by a second injection(40 mg/kg) at Day 2,	MFC is a phytotherapeutic agent that may contribute for OM treatment
240	Cruz et al., 2015	Clinical, biochemical and histological study of the effect of antimicrobial photodynamic therapy on oral mucositis induced by 5-fluorouracil in hamsters	245 golden syrian female hamsters	5-Fluorouracil + mechanical irritation	healthy hamsters	oral mucositis	N/A	biochemical analysis, H&E staining (left cheek pouch mucosa)	erythema, vasodilation, ulceration	2 intraperitoneal injections of 5-FU at doses 100mg/kg and 65mg/kg	aPDT can be used safely in lesions of oral mucositis, since it does not affect lesion repair proces
241	Koohi-Hosseinabadi et al., 2017	Biochemical, hematological, and pathological related healing effects of Elaeagnus angustifolia hydroalcoholic extract in 5-fluorouracil-induced oral mucositis in male golden hamster	Adult male golden hamsters (Mesocricetus auratus) (n = 56)	5-Fluorouracil + mechanical irritation	Positive controls received 5-FU/mechanical irritation but no additional treatments	Oral mucositis	malondialdehyde (MDA), superoxide dismutase (SOD), myeloperoxidase (MPO)	H&E staining (right pouch tissue)	Histological scoring (0-3) based on: lesions in the epithelium and connective tissue plus vasodilatation, inflammatory cell infiltration, hemorrhage, edema, ulcerations, and existence of abscesses	All animals received three intraperitoneal injections of 5-FU at a dose of 60 mg/kg on days 0, 5, and 10. The cheek pouch mucosa was scratched superficially with an 18-gauge sterile needle under local anesthesia. After that, two horizontal scratches were made across the everted cheek pouch on days 3 and 4. The animals were randomly allocated to four equal separated groups as control group with no…	Limitation: E. angustifolia has been demonstrated in the literature to have a positive impact on wound healing and our model of OM involves IP chemotherapy followed by mechanical oral trauma. Therefore, it is essential that the effects of this plant are checked in an alternative model of OM such as radiation-induced that does not require physical wounding. Secondly, expression of inflammatory cyt…
242	Morvan et al., 2004	An Engineered Biopolymer Prevents Mucositis Induced by 5-Fluorouracil in Hamsters	male golden Syrian hamsters (n=45)	5-Fluorouracil + mechanical irritation	Control (no tx)	Oral mucositis	MMP-2, MMP-9, TIMP-1, and TIMP-2	Histology: Toluidine blue	cheek pouch tissue thickness	One group (15 animals) received no treatment and served as the control group. Mucositis was induced in the other animals as follows: on days 0, 5, and 10, the animals received an intraperitoneal injection of 5-fluorouracil (5-FU) (60 mg/kg; Sigma Chemical Co., St. Louis, MO), and on days 1, 2, and 3, both cheek pouches of each animal were everted under gaseous anesthesia (Forene; Abbot, St. Remy,…	mucositis lesions are related to massive release of proteolytic enzymes and are improved by RG1503 treatment, this effect being ascribable in part to restoration of the MMP-TIMP balance. RG1503 given with cancer treatment might protect patients from mucositis.
243	Davarmanesh et al., 2013	Protective effect of bilberry extract as a pretreatment on induced oral mucositis in hamsters	Hamsters (24, randomly chosen) 3 groups n=8/group	5-Fluorouracil + mechanical irritation	Control (no tx)	Oral mucositis,	NF-κB	Photomicrographs: oral mucosa	Ulceration, abscess formation	Another 24 adult golden Syrian hamsters (weight, 80-120 g; age, 6-8 mo) were selected randomly with the same circumstances mentioned earlier for the preliminary part of the study. The animals were randomly divided into 3 groups with 8 animals each (n = 8) and subjected to the following procedures: Group A. Hamsters were pretreated with deionized water and then received normal saline intraperitone…	Frequent administration of bilberry extract had a protective effect on oral mucosal damage induced by 5-fluorouracil in an animal model.
244	Sacono et al., 2008	Light-Emitting Diode Therapy in Chemotherapy-Induced Mucositis	Golden Syrian hamsters (Mesocricetus Auratus) (n = 70)	5-Fluorouracil + mechanical irritation	Control (no tx)	oral mucositis	iL=1, IL-6, TNF-α, COX-2, NO, metalloproteinases	H&E staining: oral mucosa	Histological scoring system: 0=Inflammation absent, 1=Mild inflammation, =2Moderate inflammation, 3=Severe inflammation, 4=Abscess formation	Mucositis wasexperimentally induced on the animals of Groups I and IIby an intraperitoneal injection of a chemotherapeuticagent (5-fluoruracil; Fluoruracil 25 mg/ml; EurofarmaLaborato ́rios Ltda., Sa ̃o Paulo, SP, Brazil) at days 0 and 2of the experiment at doses of 90 and 60 mg/kg body weight,respectively.	It may be concluded that the LED therapy protocol established for this in vivo study was effective in reducing the severity of oral mucositis, although the oral lesions were not completely prevented.
245	Clarke et al., 1999	Evaluation of bovine lactoferrin as a topical therapy for chemotherapy-induced mucositis in the golden Syrian hamster	Young castrated male Syrian golden hamsters	5-Fluorouracil + mechanical irritation	Control	oral mucositis, body weight	N/A	Photographs (cheek pouch)	Ulcer score and area, degree of submandibular swelling, the levels of bruising, swelling, redness and scarring (scale: 0 normal, to 3: severe for each parameter)	To induce mucosal ulceration, hamsters were administered two intraperitoneal injections of 5-fluorouracil (5-FU) containing 90 and 60 mg/kg on days 0 and 2 (12.5 and 8.33 mg/ml respectively; Delta West®) and cheek pouches were everted and lightly scratched with a small wire brush on days 1 and 2. Hamsters were anaesthetised with isoflurane, and protein treatments applied to the left cheek pouch. …	This study reported that topical application of bovine lactoferrin to cheek pouch mucosal wounds in hamsters increases lesion severity and reduces the overall rate of wound healing in this experimental animal model
246	Sonis et al., 1992	Effect of epidermal growth factor on ulcerative mucositis in hamsters that receive cancer chemotherapy	Male Golden Syrian hamsters, 8 to 10 weeks old	5-Fluorouracil + mechanical irritation	control (treated with placebo)	Oral mucositis, body weight	N/A	Photographs (cheek pouch)	mean mucositis score	Mucositis was induced in 60 hamsters by an established protocol. Briefly, hamsters received 5-fluorouracil(5-FU) (60 mg/kg) on days 0 and 5, with superficial irritation of the buccal pouch mucosa on day 7. Severe mucositis developed in all animals with this technique.	Epidermal growth factor increased oral mucosal breakdown in the face of antineoplastic therapy. The course and extent of mucositis was influenced by the timing of epidermal growth factor pump placement relative to the initiation of stomatotoxic therapy. These results support the hypothesis that the epithelial basal cell rate is one of the key elements in determining mucosal sensitivity to cancer …
247	Mitsuhashi et al., 2006	Evaluation of topical external medicine for 5-fluorouracil-induced oral mucositis in hamsters	Seven-week-old Golden Syrian hamsters	5-Fluorouracil + mechanical irritation	Control (saline)	Oral mucositis, body weight, ulcer size	N/A	N/A	Ulcer area	Hamsters received two intraperitoneal injections of 5-fluorouracil (60 mg/kg) on day 0 and day 2. To induce mucosal ulceration, hamsters were anesthetised with diethyl ether, and the left cheek pouches were everted and lightly scratched with a small wire brush on days 1 and 2. External medicines (20 mg or 20 μl) were applied to the left cheek pouch every day under anesthesia with diethyl ether. U…	These results suggested the healing effect of polaprezinc–sodium alginate suspension and the risk of steroids to severe oral mucositis induced by chemotherapy.
248	Sonis et al., 1994	Prevention of chemotherapy-induced ulcerative mucositis by transforming growth factor beta 3	Syrian golden hamsters (n = 40)	5-Fluorouracil + mechanical irritation	control (no tx)	Oral mucositis, body weight, survival	N/A	Photographs (cheek pouch)	hamster cheek pouch mean mucositis score	Recombinant TGF-/33 (4 doses of 20 /xg over 24 h) was applied topically to the cheek pouch mucosa of Syrian golden hamsters (n = 10/group) before administering chemotherapy (day 0). 5-FUra was administered i.p. on day 0 (60 mg/kg) and day 2 (40 mg/kg). The cheek pouch mucosa was mechanically irritated to produce transient erythema on day 4 as described (5). Animals were anesthetized with ether, a…	Topical application of transforming growth factor ÃŸ3to the oral mucosa of the Syrian golden hamster prior to chemotherapy significantly reduced the incidence, severity, and duration of oral mucositis, reduced chemotherapy-associated weight loss, and increased survival.
249	Sonis et al., 1997	Transforming growth factor-beta 3 mediated modulation of cell cycling and attenuation of 5-fluorouracil induced oral mucositis	Golden Syrian hamsters (n = 70)	5-Fluorouracil + mechanical irritation	control (TGF-β3)	Oral mucositis, body weight, survival		immunohistology	epithelial cell proliferation	In seven independent experiments, groups of 10 Golden Syrian hamsters (n = lo/group) received chemotherapy (5-FU), with and without treatment with TGF-P3 as described [lo]. Recombinant TGF-83 (20 ug) was applied topically in 0.1 ml PBS, 0.01% Tween 20, 1% ethanol as a 7.9 uM solution, four times over a 24 h time period (-24, -8, -4, 0 h), prior to chemotherapy (day 0). 5-Fluorouracil was administ…	Administration of topical TGF-83 prior to chemotherapy with 5-fluorouracil (S-FU) significantly reduced the severity of mucositis with respect to time, reduced chemotherapy-associated weight loss and increased survival.
250	Cotomacio CC et al., 2017	Dosimetric study of photobiomodulation therapy in 5-FU-induced oral mucositis in hamsters	Thirty Syrian hamsters (15 female and 15 male), weighing ∼150 g each;N=30 (6/gropu)	5-Fluorouracil+ superficial scratching	The control group (C) received only the chemo- therapeutic vehicle (ammonia hydroxide, 1 M)	oral mucositis;	NA	H&E stanining	ulcerated area; severity of erythema; body mass	On Day 1 and 3, injections of 5-FU at doses of 100 and 65 mg∕kg body weight; On days 4 and 5, the left and right cheek pouch mucosas were scratched with the tip of a needle (The everted cheek pouch [Fig. 1(a)] was scratched within the demarcated area (1 cm2) by dragging the needle across the mucosa twice, in a linear movement ).	The best PBMT protocol to maintain lowest OM levels compared to Ch group was L1, followed by L2 and L3. The results suggest that the application mode of PBMT and the energy delivered per area could interfere with the OM healing.
251	Cotomacio CC et al.,2021	Wound healing process with different photobiomodulation therapy protocols to treat 5-FU-induced oral mucositis in hamsters	male golden Syrian hamsters, aged 8 weeks and weighing 150 g;N=60 (divided into 5 group)	5-Fluorouracil + superficial oral mucosa scratching	Control animals (group C) received the chemotherapeutic solvent only (ammonia hydroxide, 1 M)	oral mucositis;	NF-kB,TNF-α, hydroxyproline	Mallory’s trichrome stain; immunohistochemistry	size of the ulcers; erythema;	On days 1 and 3, oral mucositis was induced in every group by means of 5-FU injections at doses of 100 and 65 mg/kg bodyweight, respectively. On days 4 and 5, the left and right cheek pouches of the animals were scratched, representing an area of 1 cm2. Scratches were made by using a needle tip and dragging it through the mucosa.	Group ChLI (less energy), showed the most accelerated repair rates and a lower concentration of inflammatory biomarkers than group Ch. Comparing the three PBMT protocols for treatment of 5-FU-induced oral mucositis in hamsters, the one with low energy (0.24 J) showed better results, regarding reduction of inflammatory biomarkers and tissue repair, than the ones with higher energy (1 and 1.2 J).
252	Sonis ST et al., 1990	An animal model for mucositis induced by cancer chemotherapy	Young male Golden Syrian hamsters (9 1 gm to 100 gm, 8 weeks old); n=16	5-Fluorouracil + superifical mechanical mucosal irritation	no 5FU injection	oral mucositis;	N/A	H&E Staining	body weight.	three intraperitoneal injec tions of 5-fluorouracil(5-FU) on days 0, 5, and 10 at a dose of 60 mg/kg. AND the cheek pouch mucosa was irritated by superficial scratching with the tip of an 18-gauge needle. The needle was dragged twice in linear fashion across the everted cheek pouch once daily until erythema- tous changes were noted.	1.Slight, but insignificant weight loss was noted sub- sequent to the second injection of 5-FU on day 5; 2. By day 10, marked myelosuppression, as indicated by profound leukopenia,A second dip in white blood cell count was noted on day 14, with subsequent recovery by day 16. 2. During late stage of experiment. The stratified squamous epithelium presented many areas of parakeratosis and hydropic d…
253	Skeff MA et al., 2014	S-nitrosoglutathione accelerates recovery from 5-fluorouracil-induced oral mucositis	Golden hamsters weighing 140–200 g	5-Fluorouracil + Mechanical trauma	health group	oral mucositis;	TNF-a , IL-1beta , IL-1b, type II transforming growth factor beta receptor (TGF-b RII), iNOS	H & E staning; ELISA;Immunohistochemical staining	erythema, erosion, vasodilatation, epithelial ulcerations and abscesses,	two intraperitoneal (i.p.) administrations of 5-FU on the first and second days of the experiment (60 and 40 mg/kg, respectively); On day 4, the right cheek pouch mucosa was irritated by superficial scratching to potentiate the oral mucositis. The scratching comprised dragging the tip of an 18-gauge needle, twice in a linear manner, across the everted cheek pouch	The HPMC/GSNO formulations were found to provide sustained release of NO for more than 4 h at concentration-dependent rates of 14 to 80 nmol/mL/h. Treatment with HPMC/GSNO (0.5 mM) significantly reduced mucosal damage, inflammatory alterations and cell death associated with 5-FU-induced oral mucositis on day 14 but not on day 10. HPMC/GSNO administration also reversed the inhibitory effect of 5-F…
254	Freire et al, 2012	LED and laser photobiomodulation in the prevention and treatment of oral mucositis: experimental study in hamsters	Golden Syrian hamsters (n = 88)	5-Fluorouracil + mechanical irritation	+ve control: Hamsters were subjected to Che but did not receive irradiation; -ve control: no procedures were done	Oral mucositis	N/A	H&E staining (sections of oral mucos)	Grade 0 (healthy mucosa); Grade I (mild erythema); Grade II (severe erythema, vasodilation, and superficial erosion); Grade III (ulceration in 25 % of the total surface); Grade IV (ulceration in 50 % of the check pouch) and Grade V (total ulceration with complete loss of elasticity and mobility).	The animals received intraperitoneal injection of 5-FU at a dosage of 90 mg/kg, on day 0 d(0) and 60 mg/kg on day 2 d(2) of the experiment	The best results were obtained from the preven- tive laser and LED photobiomodulation groups; both treat- ments were effective in diminishing the OM lesions. A noninvasive and effective method with sparse side effects of OM would be desirable for use in cancer centers around the world.
255	Leitão et al., 2006	Role of nitric oxide on pathogenesis of 5-fluorouracil induced experimental oral mucositis in hamster	male adult golden hamsters (n = 72)	5-Fluorouracil + mechanical irritation	Negative control: hamsters not received 5-FU. positive control: untreated hamsters with 5-FU	Oral mucositis	MPO, nitrate	H&E staining (Sections of 5 μm thickness cheek pouch); Myeloperoxidase assay (cheek pouch samples)	inflammatory cell infiltration, vasodilatation, presence of hemorrhagic areas, edema, ulcerations, and abscesses	Oral mucositis was induced by two intraperitoneal (i.p) administrations of 5-FU on the first and second days of the experiment (60 and 40 mg/kg, respectively), according to an experimental oral mucositis model previously described. In order to mimic the friction to which the oral mucosa is normally subjected, the animal cheek pouch mucosa was irritated by superficial scratching with the tip of an…	Treatment with 1,400 W or aminoguanidine reduced macroscopic and histological parameters of oral mucositis, and reduced the inflammatory cell infiltration as detected by histopathology and by MPO activity. In contrast, the administration of L-NAME did not significantly reverse the inflammatory alterations induced by experimental mucositis. Increased NOS activity, nitrite level and immunostaining …
257	Muluk et al., 2006	Effects of topotecan treatment on nasal, buccal, and lingual mucosa in the rabbit: light and transmission electron microscopic evaluation	Male rabbits (n=20/group)	Topotecan	Control (no tx)	Oral mucositis,	N/A	Histology: Methylene blue/azure II staining (tongue, cheek)	ulcerarative lesion (swollen cells)	In the first part of the study: The topoisomerase I inhibitor, topotecan (a camptothecin derivative) was used. Rabbits in group I were administered an intravenous bolus of topotecan (0.5 mg/kg once daily) for 3 days [23]. Rabbits in group II were administered an intravenous bolus of topotecan (0.25 mg/kg once daily) for 3 days. In the second part of the study: on the fourth day (1 day after 3-day…	Toxic effects of topotecan on oral mucosa are reversible and not dose dependent. They may be related to high saliva concentration. Since there is no permanent damage to oral mucosa due to topotecan administration, it can be used safely in cancer treatment with careful attention to good oral hygiene and more hydration.
